# Supplementary material for: Accelerating bioinformatics implementation in public health
Source: Microb Genom. 2023 Jul 10;9(7):mgen001051. doi: 10.1099/mgen.0.001051 (PMC10438813; doi:10.1099/mgen.0.001051)
Supplement: Supplementary material 1 [file mgen-9-1051-s001.xlsx]

## Sheet: Table S1
SRA Accession	Dataset
ERR351995	GPS study dataset (BioProject PRJEB3084)
ERR425403	GPS study dataset (BioProject PRJEB3084)
ERR701871	GPS study dataset (BioProject PRJEB3084)
SRR1258439	Gen-FS S. enterica ser. Bareilly dataset
SRR1258440	Gen-FS S. enterica ser. Bareilly dataset
SRR1258442	Gen-FS S. enterica ser. Bareilly dataset
SRR1258443	Gen-FS S. enterica ser. Bareilly dataset
SRR3219268	CDC DHQP dataset (BioProject PRJNA296771)
SRR3221668	CDC DHQP dataset (BioProject PRJNA296771)
SRR3222075	CDC DHQP dataset (BioProject PRJNA296771)
SRR3222446	CDC DHQP dataset (BioProject PRJNA296771)
SRR498276	Gen-FS S. enterica ser. Bareilly dataset
SRR498369	Gen-FS S. enterica ser. Bareilly dataset
SRR498373	Gen-FS S. enterica ser. Bareilly dataset
SRR498397	Gen-FS S. enterica ser. Bareilly dataset
SRR498399	Gen-FS S. enterica ser. Bareilly dataset
SRR498402	Gen-FS S. enterica ser. Bareilly dataset
SRR498403	Gen-FS S. enterica ser. Bareilly dataset
SRR498404	Gen-FS S. enterica ser. Bareilly dataset
SRR498422	Gen-FS S. enterica ser. Bareilly dataset
SRR498423	Gen-FS S. enterica ser. Bareilly dataset
SRR498425	Gen-FS S. enterica ser. Bareilly dataset
SRR498431	Gen-FS S. enterica ser. Bareilly dataset
SRR498433	Gen-FS S. enterica ser. Bareilly dataset
SRR498434	Gen-FS S. enterica ser. Bareilly dataset
SRR498436	Gen-FS S. enterica ser. Bareilly dataset
SRR498442	Gen-FS S. enterica ser. Bareilly dataset
SRR498444	Gen-FS S. enterica ser. Bareilly dataset
SRR500493	Gen-FS S. enterica ser. Bareilly dataset
SRR500494	Gen-FS S. enterica ser. Bareilly dataset
