# Supplementary material for: Accelerating bioinformatics implementation in public health
Source: Microb Genom. 2023 Jul 10;9(7):mgen001051. doi: 10.1099/mgen.0.001051 (PMC10438813; doi:10.1099/mgen.0.001051)
Supplement: Supplementary material 2 [file mgen-9-1051-s002.xlsx]

## Sheet: Table S2
Workflow	Category	Usage	Dockstore	GitHub
BAM_to_FASTQ_PE	Utility	Convert a BAM alignment file into Fastq read files for paired-end data	https://dockstore.org/workflows/github.com/theiagen/terra_utilities/BAM_to_F	https://github.com/theiagen/terra_utilities
BAM_to_FASTQ_SE	Utility	Convert a BAM alignment file into Fastq read files for single-end data	https://dockstore.org/workflows/github.com/theiagen/terra_utilities/BAM_to_FASTQ_SE:main?tab=info	https://github.com/theiagen/terra_utilities
BaseSpace_Fetch	BaseSpace_Fetch	Retrieve read data hosted on BaseSpace	https://dockstore.org/workflows/github.com/theiagen/terra_utilities/BaseSpace_Fetch	github.com/theiagen/terra_utilities:main
Concatenate_Column_Content	Utility	Concatenate files from a single column of a Terra data table	https://dockstore.org/workflows/github.com/theiagen/terra_utilities/Concatenate_Column_Content:main?tab=info	github.com/theiagen/terra_utilities:main
Core_Gene_SNP	Phylogenetics	Prokaryotic pangenome analysis, core gene alignment, and phylogenetic analysis	https://dockstore.org/workflows/github.com/theiagen/public_health_bacterial_genomics/Core_Gene_SNP:main?tab=info	https://github.com/theiagen/public_health_bacterial_genomics
Freyja_Dashboard	Freyja	Generate an interactive dashboard from wastwater SC2 deconvolution (i.e. Freyja) results	https://dockstore.org/workflows/github.com/theiagen/public_health_viral_genomics/Freyja_Dashboard:main?tab=versions	github.com/theiagen/public_health_viral_genomics:main
Freyja_FASTQ	Freyja	Wastewater SC2 deconvolution	https://dockstore.org/workflows/github.com/theiagen/public_health_viral_genomics/Freyja_FASTQ:main?tab=info	https://github.com/theiagen/public_health_viral_genomics
Freyja_Plot	Freyja	Generate a static plot visualization from wastwater SC2 deconvolution (i.e. Freyja) results	https://dockstore.org/workflows/github.com/theiagen/public_health_viral_genomics/Freyja_Plot:main?tab=versions	github.com/theiagen/public_health_viral_genomics:main
Freyja_Update	Freyja	Generate updated reference files for Freyja waswater SC2 deconvolution analysis	https://dockstore.org/workflows/github.com/theiagen/public_health_viral_genomics/Freyja_Update:main?tab=info	github.com/theiagen/public_health_viral_genomics:main
Gambit_Query	Other	Query an input assembly against a user-defined database using the Gambit software	https://dockstore.org/workflows/github.com/theiagen/public_health_bacterial_genomics/Gambit_Query:main?tab=info	github.com/theiagen/public_health_bacterial_genomics:main
Import_PE_reads	Utility	Import paired-end read data from a user-defined GCP URI into a Terra data table	https://dockstore.org/workflows/github.com/theiagen/terra_utilities/Import_PE_reads:main?tab=info	github.com/theiagen/terra_utilities:main
Import_SE_reads	Utility	Import single-end read data from a user-defined GCP URI into a Terra data table	https://dockstore.org/workflows/github.com/theiagen/terra_utilities/Import_SE_reads:main?tab=info	github.com/theiagen/terra_utilities:main
Kleborate	Other	Workflow to capture the functionality of the Kleborate software	https://dockstore.org/workflows/github.com/theiagen/public_health_bacterial_genomics/Kleborate:main?tab=info	github.com/theiagen/public_health_bacterial_genomics:main
Kraken2_PE	Other	Workflow to capture the functionality of the Kraken software for paired-end read data	https://dockstore.org/workflows/github.com/theiagen/public_health_bacterial_genomics/Kraken2_PE:main?tab=info	github.com/theiagen/public_health_bacterial_genomics:main
Kraken2_SE	Other	Workflow to capture the functionality of the Kraken software for single-end read data	https://dockstore.org/workflows/github.com/theiagen/public_health_bacterial_genomics/Kraken2_SE:main?tab=info	github.com/theiagen/public_health_bacterial_genomics:main
kSNP3	Phylogenetics	Workflow to capture the functionality of the kSNP3 software	https://dockstore.org/workflows/github.com/theiagen/public_health_bacterial_genomics/kSNP3:main?tab=info	https://github.com/theiagen/public_health_bacterial_genomics
Lyve_SET	Phylogenetics	Workflow to capture the functionality of the Lyve-SET software	https://dockstore.org/workflows/github.com/theiagen/public_health_bioinformatics/Lyve_SET:kgl-lyveset-dev?tab=versions	github.com/theiagen/public_health_bioinformatics:kgl-lyveset-dev
Mash_Tree_FASTA	Phylogenetics	Workflow to capture the functionality of the MASHTree software for assembly files in the FASTA format	https://dockstore.org/workflows/github.com/theiagen/public_health_bacterial_genomics/MashTree_FASTA:main?tab=info	https://github.com/theiagen/public_health_bacterial_genomics
Mercury_Batch	Submission	Aggregate submission files for GISAID, SRA, and GenBank	https://dockstore.org/workflows/github.com/theiagen/public_health_viral_genomics/Mercury_Batch	github.com/theiagen/public_health_viral_genomics:main
Mercury_PE_Prep	Submission	Create single submission files for GISAID, SRA, and GenBank for paired-end read data	https://dockstore.org/workflows/github.com/theiagen/public_health_viral_genomics/Mercury_PE_Prep	github.com/theiagen/public_health_viral_genomics:main
Mercury_Prep_N_Batch	Submission	Create and aggregate submissino files for GISAID, SRA, and GenBank	https://dockstore.org/workflows/github.com/theiagen/public_health_viral_genomics/Mercury_Prep_N_Batch:main?tab=versions	github.com/theiagen/public_health_viral_genomics:main
Mercury_SE_Prep	Submission	Create single submission files for GISAID, SRA, and GenBank for single-end read data	https://dockstore.org/workflows/github.com/theiagen/public_health_viral_genomics/Mercury_SE_Prep	github.com/theiagen/public_health_viral_genomics:main
NCBI_Scrub_PE	Utility	Workflow to capture the functionality of the NCBI Human Read Scrubber software for paired-end read data	https://dockstore.org/workflows/github.com/theiagen/public_health_viral_genomics/NCBI_Scrub_PE:main?tab=info	github.com/theiagen/public_health_viral_genomics:main
NCBI_Scrub_SE	Utility	Workflow to capture the functionality of the NCBI Human Read Scrubber software for single-end read data	https://dockstore.org/workflows/github.com/theiagen/public_health_viral_genomics/NCBI_Scrub_SE:main?tab=versions	github.com/theiagen/public_health_viral_genomics:main
NCBI-AMRFinderPlus	Other	Workflow to capture the functionality of the NCBI's AMRFinderPlus software	https://dockstore.org/workflows/github.com/theiagen/public_health_bioinformatics/Nullarbor:main?tab=info	github.com/theiagen/public_health_bioinformatics:main
Nullarbor	Phylogenetics	Workflow to capture the functionality of the Nullarbor software	https://dockstore.org/workflows/github.com/theiagen/public_health_bioinformatics/Nullarbor:main?tab=info	github.com/theiagen/public_health_bioinformatics:main
Pangolin_Update	Updates	Workflow to update pangolineage assignments for SARS-CoV-2 specimens	https://dockstore.org/workflows/github.com/theiagen/public_health_viral_genomics/Pangolin_Update	github.com/theiagen/public_health_viral_genomics:main
RASUSA	Utility	Workflow to capture the functinoality of the RASUSA software	https://dockstore.org/workflows/github.com/theiagen/public_health_bacterial_genomics/RASUSA:main?tab=info	github.com/theiagen/public_health_bacterial_genomics:main
Snippy_Tree	Phylogenetics	Worklow to create phylogenetic trees using the Snippy software	https://dockstore.org/workflows/github.com/theiagen/public_health_bioinformatics/Snippy_Tree:main?tab=info	github.com/theiagen/public_health_bioinformatics:main
Snippy_Variants	Other	Worklow to call variants against a user-defined reference using the Snippy software	https://dockstore.org/workflows/github.com/theiagen/public_health_bacterial_genomics/Snippy_Variants?tab=info	github.com/theiagen/public_health_bacterial_genomics
SRA_Fetch	SRA_Fetch	Retrieve read data hosted on INDC databases (e.g. SRA or ENA)	https://dockstore.org/workflows/github.com/theiagen/terra_utilities/SRA_Fetch:main?tab=versions	github.com/theiagen/terra_utilities:main
TBProfiler	Other	Workflow to capture the functionality of the TBProfile software	https://dockstore.org/workflows/github.com/theiagen/public_health_bacterial_genomics/TBProfiler?tab=info	github.com/theiagen/public_health_bacterial_genomics
TBProfiler_Illumina_PE	Other	Workflow to capture the functionality of the TBProfile software for Illumina paired-end read data	https://dockstore.org/workflows/github.com/theiagen/public_health_bacterial_genomics/TBProfiler_Illumina_PE:main?tab=versions	github.com/theiagen/public_health_bacterial_genomics:main
TBProfiler_ONT	Other	Workflow to capture the functionality of the TBProfile software for ONT read data	https://dockstore.org/workflows/github.com/theiagen/public_health_bacterial_genomics/TBProfiler_ONT:main?tab=versions	github.com/theiagen/public_health_bacterial_genomics:main
Terra_2_BQ	Utility	Transfer data from a Terra workspace into a Google BigQuery database	https://dockstore.org/workflows/github.com/theiagen/terra_utilities/Terra_2_BQ:main?tab=info	github.com/theiagen/terra_utilities:main
Terra_2_NCBI	Submission	Submit data from a Terra workspace to NCBI databases (e.g. SRA)	https://dockstore.org/workflows/github.com/theiagen/terra_utilities/Terra_2_NCBI:main?tab=versions	github.com/theiagen/terra_utilities:main
TheiaCauris_CladeTyper	Other	In silico prediction of Candida auris clade types	https://dockstore.org/workflows/github.com/theiagen/public_health_bacterial_genomics/TheiaCauris_CladeTyper?tab=info	github.com/theiagen/public_health_bacterial_genomics
TheiaCauris_Tree	Other	Phylogenetic tree building for Candida samples	https://dockstore.org/workflows/github.com/theiagen/public_health_bacterial_genomics/TheiaCauris_Tree?tab=info	github.com/theiagen/public_health_bacterial_genomics
TheiaCoV_Augur_DistanceTree	Phylogenetics	Workflow to build distance trees using the Augur software	https://dockstore.org/workflows/github.com/theiagen/public_health_viral_genomics/TheiaCoV_Augur_DistanceTree:main?tab=versions	github.com/theiagen/public_health_viral_genomics:main
TheiaCoV_Augur_Prep	Phylogenetics	Workflow to prepare samples for phylogenetic analysis using the Augur software	https://dockstore.org/workflows/github.com/theiagen/public_health_viral_genomics/TheiaCoV_Augur_Prep:main?tab=versions	github.com/theiagen/public_health_viral_genomics:main
TheiaCoV_Augur_Run	Phylogenetics	Workflow to perform phylogenetic analysis using the Augur software	https://dockstore.org/workflows/github.com/theiagen/public_health_viral_genomics/TheiaCoV_Augur_Run:main?tab=info	github.com/theiagen/public_health_viral_genomics:main
TheiaCoV_ClearLabs	TheiaCoV	Viral pathogen quality control, consensus assembly, and genome characterization (default: SC2) from Clear Labs read data	https://dockstore.org/workflows/github.com/theiagen/public_health_viral_genomics/TheiaCoV_Illumina_SE:main?tab=info	https://github.com/theiagen/public_health_viral_genomics
TheiaCoV_FASTA	TheiaCoV	Viral pathogen quality control, and genome characterization (default: SC2) from assembled FASTA files	https://dockstore.org/workflows/github.com/theiagen/public_health_viral_genomics/TheiaCoV_FASTA:main?tab=versions	github.com/theiagen/public_health_viral_genomics:main
TheiaCoV_Illumina_PE	TheiaCoV	Viral pathogen quality control, consensus assembly, and genome characterization (default: SC2) from Illumina paired-end read data	https://dockstore.org/workflows/github.com/theiagen/public_health_viral_genomics/TheiaCoV_Illumina_PE:main?tab=info	https://github.com/theiagen/public_health_viral_genomics
TheiaCoV_Illumina_SE	TheiaCoV	Viral pathogen quality control, consensus assembly, and genome characterization (default: SC2) from Illumina single-end read data	https://dockstore.org/workflows/github.com/theiagen/public_health_viral_genomics/TheiaCoV_Illumina_SE:main?tab=info	https://github.com/theiagen/public_health_viral_genomics
TheiaCoV_ONT	TheiaCov	Viral pathogen quality control, consensus assembly, and genome characterization (default: SC2) from ONT read data	https://dockstore.org/workflows/github.com/theiagen/public_health_viral_genomics/TheiaCoV_ClearLabs:main?tab=info	https://github.com/theiagen/public_health_viral_genomics
TheiaCoV_Validate	Utility	Workflow to validate TheiaCoV updates and changes by comparing outputs generated from different versions of the TheiaCoV software	https://dockstore.org/workflows/github.com/theiagen/public_health_viral_genomics/TheiaCoV_Validate:main?tab=info	github.com/theiagen/public_health_viral_genomics:main
TheiaCoV_WWVC	Other	Workflow to capture the functionality of the CDPHE WastewaterVariatncCalling (WWVC) software	https://dockstore.org/workflows/github.com/theiagen/public_health_viral_genomics/TheiaCoV_WWVC:main?tab=versions	github.com/theiagen/public_health_viral_genomics:main
TheiaEuk_Illumina_PE	Other	Eukaryotic pathogen quality control, de novo assembly, and genome characterization from Illumina paired-end read data	https://dockstore.org/workflows/github.com/theiagen/public_health_bioinformatics/TheiaEuk_PE:main?tab=info	github.com/theiagen/public_health_bioinformatics:main
TheiaProk_Illumina_PE	TheiaProk	Prokaryotic pathogen quality control, de novo assembly, and genome characterization from Illumina paired-end read data	https://dockstore.org/workflows/github.com/theiagen/public_health_bacterial_genomics/TheiaProk_Illumina_PE:main?tab=info	https://github.com/theiagen/public_health_bacterial_genomics
TheiaProk_Illumina_SE	TheiaProk	Prokaryotic pathogen quality control, de novo assembly, and genome characterization from Illumina single-end read data	https://dockstore.org/workflows/github.com/theiagen/public_health_bacterial_genomics/TheiaProk_Illumina_SE:main?tab=info	https://github.com/theiagen/public_health_bacterial_genomics
Titan_Augur_Prep	Phylogenetics	Workflow to prepare samples for phylogenetic analysis using the Augur software -- DEFUNCT (renamed to TheiaCoV_Augur_Prep)	https://dockstore.org/workflows/github.com/theiagen/public_health_viral_genomics/Titan_Augur_Prep:main?tab=info	github.com/theiagen/public_health_viral_genomics:main
Titan_Augur_Run	Phylogenetics	Workflow to perform phylogenetic analysis using the Augur software -- DEFUNCT (renamed to TheiaCoV_Augur_Prep)	https://dockstore.org/workflows/github.com/theiagen/public_health_viral_genomics/Titan_Augur_Run:main?tab=info	github.com/theiagen/public_health_viral_genomics:main
Titan_WWVC	Other	Workflow to capture the functionality of the CDPHE WastewaterVariatncCalling (WWVC) software -- DEFUNCT (renamed to TheiaCoV_WWVC)	https://dockstore.org/workflows/github.com/theiagen/public_health_viral_genomics/Titan_WWVC:main?tab=info	github.com/theiagen/public_health_viral_genomics:main
Transfer_Column_Content	Utility	Transfer files hosted in a Terra data table to a user-defined GCP URI	https://dockstore.org/workflows/github.com/theiagen/terra_utilities/Transfer_Column_Content:main?tab=info	github.com/theiagen/terra_utilities:main
Unzip_File	Utility	Unzip files hosted in a Terra data table	https://dockstore.org/workflows/github.com/theiagen/terra_utilities/Unzip_File?tab=info	github.com/theiagen/terra_utilities
VADR_Update	Updates	Workflow to update VADR genome feature assessment for viral specimens	https://dockstore.org/workflows/github.com/theiagen/public_health_viral_genomics/VADR_Update:main?tab=versions	github.com/theiagen/public_health_viral_genomics:main
Zip_Column_Content	Utility	Zip files hosted in a Terra dat atable	https://dockstore.org/workflows/github.com/theiagen/terra_utilities/Zip_Column_Content:main?tab=info	github.com/theiagen/terra_utilities:main
