# Supplementary material for: Accelerating bioinformatics implementation in public health
Source: Microb Genom. 2023 Jul 10;9(7):mgen001051. doi: 10.1099/mgen.0.001051 (PMC10438813; doi:10.1099/mgen.0.001051)
Supplement: Supplementary material 3 [file mgen-9-1051-s003.xlsx]

## Sheet: Table S3
task/subworkflow	workflow(s)	software version (default)	docker	usage	code repository	reference
ABRicate	TheiaProk, TheiaCoV	PHBG v1.1.1, PHVG v2.3.0	staphb/abricate:1.0.1-abaum-plasmid	screening of contigs for antimicrobial resistance or virulence genes	https://github.com/tseemann/abricate	Seemann T, Abricate, Github https://github.com/tseemann/abricate
AcinetobacterPlasmidTyping	TheiaProk	PHBG v1.1.1	staphb/abricate:1.0.1-abaum-plasmid	Acinetobacter plasmid detection	https://github.com/theiagen/public_health_bacterial_genomics/blob/main/tasks/gene_typing/task_abricate.wdl; https://github.com/MehradHamidian/AcinetobacterPlasmidTyping/tree/v1.0.0	https://journals.asm.org/doi/10.1128/spectrum.02478-22?url_ver=Z39.88-2003&rfr_id=ori:rid:crossref.org&rfr_dat=cr_pub%20%200pubmed
AMRFinderPlus	TheiaProk	PHBG v1.1.1	staphb/ncbi-amrfinderplus:3.10.42	An antimicrobial resistance (AMR) detection tool	https://github.com/theiagen/public_health_bacterial_genomics/blob/main/tasks/gene_typing/task_amrfinderplus.wdl; https://github.com/ncbi/amr	https://www.ncbi.nlm.nih.gov/pmc/articles/PMC8208984/
Bakta	TheiaProk	PHBG v1.1.1	quay.io/biocontainers/bakta:1.5.1--pyhdfd78af_0	is a prokaryotic genome assembly annotation tool	https://github.com/theiagen/public_health_bacterial_genomics/blob/main/tasks/gene_typing/task_bakta.wdl; https://github.com/oschwengers/bakta	https://www.microbiologyresearch.org/content/journal/mgen/10.1099/mgen.0.000685
BaseSpace_Fetch	BaseSpace_Fetch	Terra Utilities v1.4.1	quay.io/theiagen/basespace_cli:1.2.1	transfer of Illumina sequencing data from BaseSpace to a workspace on the Terra.bio platform	https://github.com/theiagen/terra_utilities/blob/main/workflows/wf_basespace_fetch.wdl
bbduk	TheiaProk	PHBG v1.1.1	quay.io/staphb/bbtools:38.76	removes low-quality reads, low-quality regions of reads, and sequencing adapters to improve data quality.	https://github.com/theiagen/public_health_bacterial_genomics/blob/main/workflows/wf_read_QC_trim.wdl
BUSCO	TheiaProk	PHBG v1.1.1	ezlabgva/busco:v5.3.2_cv1	attempts to quantify the completeness and contamination of an assembly by generating quality assessment metrics	https://github.com/theiagen/public_health_bacterial_genomics/blob/main/tasks/quality_control/task_busco.wdl; https://gitlab.com/ezlab/busco	https://academic.oup.com/bioinformatics/article/31/19/3210/211866
BWA	TheiaProk, TheiaCoV	PHBG v1.1.1, PHVG v2.3.0	quay.io/staphb/ivar:1.3.1-titan	mapping sequences against a reference genome	https://github.com/lh3/bwa	https://pubmed.ncbi.nlm.nih.gov/20080505/
CG-Pipeline	TheiaProk	PHBG v1.1.1	quay.io/staphb/lyveset:1.1.4f	generates metrics about read quality and estimates the coverage of the genome	https://github.com/theiagen/public_health_bacterial_genomics/blob/main/tasks/quality_control/task_cg_pipeline.wdl; https://github.com/lskatz/CG-Pipeline	https://academic.oup.com/bioinformatics/article/26/15/1819/188418
Concatenate_Column_Content	Concatenate_Column_Content	Terra Utilities v1.4.1	quay.io/theiagen/utility:1.1	creates a file containing all of the items from a given column in a Terra Data Table	https://github.com/theiagen/terra_utilities/blob/main/workflows/wf_cat_column.wdl
ECTyper	TheiaProk	PHBG v1.1.1	quay.io/biocontainers/ectyper:1.0.0--pyhdfd78af_1	serotyping when Escherichia	https://github.com/theiagen/public_health_bacterial_genomics/blob/main/tasks/species_typing/task_ectyper.wdl; https://github.com/phac-nml/ecoli_serotyping	https://www.ncbi.nlm.nih.gov/pmc/articles/PMC8767331/
fastp	TheiaProk	PHBG v1.1.1	quay.io/staphb/fastp:0.23.2	removes low-quality reads, low-quality regions of reads, and sequencing adapters to improve data quality.	https://github.com/theiagen/public_health_bacterial_genomics/blob/main/workflows/wf_read_QC_trim.wdl; https://github.com/OpenGene/fastp	https://academic.oup.com/bioinformatics/article/34/17/i884/5093234?login=false
fastq-dl	SRA_Fetch	Terra Utilities v1.4.1	quay.io/biocontainers/fastq-dl:1.1.0--hdfd78af_0	downloads sequence data from NCBI’s Sequence Read Archive (SRA)	https://github.com/theiagen/terra_utilities/blob/main/workflows/wf_sra_fetch.wdl; https://github.com/rpetit3/fastq-dl
fastq-scan	TheiaProk, TheiaCoV	PHBG v1.1.1, PHVG v2.3.0	quay.io/biocontainers/fastq-scan:0.4.4--h7d875b9_1	removes low-quality reads, low-quality regions of reads, and sequencing adapters to improve data quality.	https://github.com/theiagen/public_health_bacterial_genomics/blob/main/workflows/wf_read_QC_trim.wdl; https://github.com/rpetit3/fastq-scan
fastqc	TheiaProk	PHBG v1.1.1	quay.io/staphb/fastqc:0.11.9	assess quality of reads	https://github.com/s-andrews/FastQC
GAMBIT	TheiaProk	PHBG v1.1.1	quay.io/staphb/gambit:0.5.0	determines the taxon of a genome assembly	https://github.com/theiagen/public_health_bacterial_genomics/blob/main/tasks/taxon_id/task_gambit.wdl; https://github.com/jlumpe/gambit	https://www.biorxiv.org/content/10.1101/2022.06.14.496173v1
genotyphi	TheiaProk	PHBG v1.1.1	staphb/mykrobe:0.11.0	characterizes the Salmonella enterica serovar Typhi population into detailed lineages, clades, and subclades	https://github.com/theiagen/public_health_bacterial_genomics/blob/main/tasks/species_typing/task_genotyphi.wdl; https://github.com/katholt/genotyphi	https://www.nature.com/articles/ncomms12827/
Gubbins	Snippy_Tree	PHB v0.1.0	sangerpathogens/gubbins	phylogeny inference based on the putative point mutations outside of recombinant regions	https://github.com/theiagen/public_health_bioinformatics/blob/main/tasks/phylogenetic_inference/task_gubbins.wdl; https://github.com/nickjcroucher/gubbins	https://academic.oup.com/nar/article/43/3/e15/2410982?login=false
Mash	TheiaProk	PHBG v1.1.1		genome and metagenome distance estimation	https://github.com/marbl/Mash	https://genomebiology.biomedcentral.com/articles/10.1186/s13059-016-0997-x
insaFLU	TheiaCoV	PHVG v2.3.0	staphb/abricate:1.0.1-insaflu-220727	flu virus typing and sub-typing	https://github.com/INSaFLU/INSaFLU/	https://genomemedicine.biomedcentral.com/articles/10.1186/s13073-018-0555-0
iqtree	Core_Gene_SNP	PHBG v1.1.1	staphb/iqtree:1.6.7	maximum likelihood phylogenetic tree inference	https://github.com/theiagen/public_health_bacterial_genomics/blob/main/tasks/phylogenetic_inference/task_iqtree.wdl; https://github.com/iqtree/iqtree2/tree/v1.6.7	https://academic.oup.com/mbe/article/32/1/268/2925592?login=false
irma	TheiaCoV	PHVG v2.3.0	quay.io/staphb/irma:1.0.3	influenza genome assembly, typing and subtyping	https://github.com/theiagen/public_health_viral_genomics/blob/main/tasks/task_irma.wdl; https://wonder.cdc.gov/amd/flu/irma/	https://bmcgenomics.biomedcentral.com/articles/10.1186/s12864-016-3030-6
iVar	TheiaCoV	PHVG v2.3.0	quay.io/staphb/ivar:1.3.1-titan	consensus genome assembly and variant calling	https://github.com/gkarthik/ivar	https://genomebiology.biomedcentral.com/articles/10.1186/s13059-018-1618-7
Kaptive	TheiaProk	PHBG v1.1.1	quay.io/staphb/kaptive:2.0.3	A. baumannii characterization	https://github.com/theiagen/public_health_bacterial_genomics/blob/main/tasks/species_typing/task_kaptive.wdl; https://github.com/katholt/Kaptive	https://www.microbiologyresearch.org/content/journal/mgen/10.1099/mgen.0.000339	https://www.microbiologyresearch.org/content/journal/mgen/10.1099/mgen.0.000878
Kleborate	TheiaProk	PHBG v1.1.1	quay.io/staphb/kleborate:2.2.0	tool to identify the Klebsiella species, MLST sequence type, serotype, virulence factors (ICEKp and plasmid associated), and AMR genes and mutations	https://github.com/theiagen/public_health_bacterial_genomics/blob/main/tasks/species_typing/task_kleborate.wdl; https://github.com/katholt/Kleborate	https://www.nature.com/articles/s41467-021-24448-3	https://www.microbiologyresearch.org/content/journal/mgen/10.1099/mgen.0.000102
Kraken	TheiaProk, TheiaCoV	PHBG v1.1.1, PHVG v2.3.0	quay.io/staphb/kraken2:2.1.2-no-db	taxonomic assignments	https://github.com/theiagen/public_health_bacterial_genomics/blob/main/workflows/wf_kraken2_pe.wdl; https://github.com/DerrickWood/kraken2	https://link.springer.com/article/10.1186/s13059-019-1891-0
kSNP3	kSNP3	PHBG v1.1.1	quay.io/staphb/ksnp3:3.1	identifies the pan-genome SNPs in a set of genome sequences, and estimates phylogenetic trees based upon those SNPs	https://sourceforge.net/projects/ksnp/	https://academic.oup.com/bioinformatics/article/31/17/2877/183216
Legsta	TheiaProk	PHBG v1.1.1	quay.io/biocontainers/legsta:0.5.1--hdfd78af_	sequence-based typing of Legionella pneumophila	https://github.com/theiagen/public_health_bacterial_genomics/blob/main/tasks/species_typing/task_legsta.wdl; https://github.com/tseemann/legsta	https://pubmed.ncbi.nlm.nih.gov/15872220/	http://www.ncbi.nlm.nih.gov/pubmed/17409215
LisSero	TheiaProk	PHBG v1.1.1	quay.io/biocontainers/lissero:0.4.9--py_0	serogroup prediction for Listeria monocytogenes	https://github.com/theiagen/public_health_bacterial_genomics/blob/main/tasks/species_typing/task_lissero.wdl; https://github.com/MDU-PHL/LisSero	https://www.ncbi.nlm.nih.gov/pmc/articles/PMC497638/
mafft	TheiaCoV	PHVG v2.3.0	quay.io/staphb/mafft:7.450	multiple sequence alignment	https://gitlab.com/sysimm/mafft	https://academic.oup.com/bioinformatics/article/34/14/2490/4916099?login=false
midas	TheiaProk	PHBG v1.1.1	quay.io/fhcrc-microbiome/midas:v1.3.2--6	removes low-quality reads, low-quality regions of reads, and sequencing adapters to improve data quality.	https://github.com/theiagen/public_health_bacterial_genomics/blob/main/workflows/wf_read_QC_trim.wdl; https://github.com/snayfach/MIDAS	https://pubmed.ncbi.nlm.nih.gov/27803195/
MUMmer_ANI	TheiaProk	PHBG v1.1.1	staphb/mummer:4.0.0-rgdv2	calculates the average nucleotide identity to a reference genome	https://github.com/theiagen/public_health_bacterial_genomics/blob/main/tasks/quality_control/task_mummer_ani.wdl; https://github.com/lskatz/ani-m; https://github.com/mummer4/mummer	https://journals.plos.org/ploscompbiol/article?id=10.1371/journal.pcbi.1005944
NCBI SRA-Human-Scrubber	TheiaCoV	PHVG v2.3.0	gcr.io/ncbi-sys-gcr-public-research/sra-human-scrubber@sha256:b7dba71079344daea4ea3363e1a67fa54edb7ec65459d039669c68a66d38b140	removes human reads from fastq files	https://github.com/ncbi/sra-human-scrubber	https://genomebiology.biomedcentral.com/articles/10.1186/s13059-021-02490-0
ncbi-tools	Terra_2_NCBI	Terra Utilities v1.4.1	quay.io/broadinstitute/ncbi-tools:2.10.7.10	submission of paired-end Illumina reads and metadata to the NCBI SRA from Terra	https://github.com/theiagen/terra_utilities/blob/main/workflows/wf_terra_2_ncbi.wdl; https://github.com/broadinstitute/ncbi-tools
NextClade	TheiaCoV	PHVG v2.3.0	nextstrain/nextclade:2.6.0	clade and lineage assignment	https://github.com/theiagen/public_health_viral_genomics/blob/main/tasks/tasks_nextstrain.wdl; https://github.com/nextstrain/nextclade	https://joss.theoj.org/papers/10.21105/joss.03773
nextstrain	TheiaCoV	PHVG v2.3.0	nextstrain/base:build-20220111T004537Z	tracking of pathogen evolution	https://github.com/nextstrain	https://pubmed.ncbi.nlm.nih.gov/29790939/
Pangolin	TheiaCoV	PHVG v2.3.0	staphb/pangolin:4.1.3-pdata-1.17	clade and lineage assignment	https://github.com/theiagen/public_health_viral_genomics/blob/main/tasks/task_taxonID.wdl; https://github.com/cov-lineages/pangolin	https://academic.oup.com/ve/article/7/2/veab064/6315289?login=false
pasty	TheiaProk	PHBG v1.1.1	staphb/pasty:1.0.2	serogrouping of Pseudomonas aeruginosa isolates	https://github.com/theiagen/public_health_bacterial_genomics/blob/main/tasks/species_typing/task_pasty.wdl; https://github.com/rpetit3/pasty	https://journals.asm.org/doi/10.1128/JCM.00349-16
pbptyper	TheiaProk	PHBG v1.1.1	staphb/pbptyper:1.0.4	Penicillin-binding protein genotyping	https://github.com/theiagen/public_health_bacterial_genomics/blob/main/tasks/species_typing/task_pbptyper.wdl; https://github.com/rpetit3/pbptyper	https://journals.asm.org/doi/full/10.1128/mBio.00756-16
pirate	Core_Gene_SNP	PHBG v1.1.1	quay.io/biocontainers/pirate:1.0.5--hdfd78af_0	identifies and classifies orthologous gene families in bacterial pangenomes	https://github.com/theiagen/public_health_bacterial_genomics/blob/main/tasks/phylogenetic_inference/task_pirate.wdl; https://github.com/SionBayliss/PIRATE	https://academic.oup.com/gigascience/article/8/10/giz119/5584409?login=false
PlasmidFinder	TheiaProk	PHBG v1.1.1	staphb/plasmidfinder:2.1.6	detects plasmids in genome assemblies	https://github.com/theiagen/public_health_bacterial_genomics/blob/eld-docs-dev/tasks/gene_typing/task_plasmidfinder.wdl; https://bitbucket.org/genomicepidemiology/plasmidfinder/src/master/	https://www.ncbi.nlm.nih.gov/pmc/articles/PMC4068535/
PopPUNK	TheiaProk	PHBG v1.1.1	staphb/poppunk:2.4.0	Pneumococcal Sequence Cluster typing	https://github.com/theiagen/public_health_bacterial_genomics/blob/main/tasks/species_typing/task_poppunk_streppneumo.wdl; https://github.com/bacpop/PopPUNK	https://genome.cshlp.org/content/29/2/304
Prokka	TheiaProk	PHBG v1.1.1	staphb/prokka:1.14.5	is a prokaryotic genome assembly annotation tool	https://github.com/theiagen/public_health_bacterial_genomics/blob/eld-docs-dev/tasks/gene_typing/task_prokka.wdl; https://github.com/tseemann/prokka	https://academic.oup.com/bioinformatics/article/30/14/2068/2390517?login=false
Quasitools	TheiaCoV	PHVG v2.3.0	quay.io/biocontainers/quasitools:0.7.0--pyh864c0ab_1	analysing viral quasispecies data	https://github.com/phac-nml/quasitools
QUAST	TheiaProk	PHBG v1.1.1	quay.io/staphb/quast:5.0.2	evaluates genome assemblies by computing several metrics that describe the assembly quality	https://github.com/theiagen/public_health_bacterial_genomics/blob/main/tasks/quality_control/task_quast.wdl; https://github.com/ablab/quast	https://www.ncbi.nlm.nih.gov/pmc/articles/PMC3624806/
read_screen	TheiaProk	PHBG v1.1.1	quay.io/bactopia/gather_samples:2.0.2	ensures the quantity of sequence data is sufficient to undertake genomic analysis	https://github.com/theiagen/public_health_bacterial_genomics/blob/main/tasks/quality_control/task_screen.wdl
ResFinder	TheiaProk	PHBG v1.1.1	staphb/resfinder:4.1.11	detection and identification of AMR genes and resistance-associated mutations	https://github.com/theiagen/public_health_bacterial_genomics/blob/eld-docs-dev/tasks/gene_typing/task_resfinder.wdl; https://bitbucket.org/genomicepidemiology/resfinder/src/master/	https://academic.oup.com/jac/article/75/12/3491/5890997
Samtools	TheiaProk, TheiaCoV	PHBG v1.1.1, PHVG v2.3.0	quay.io/staphb/samtools:1.15	processing of high-throughput sequencing data	https://github.com/samtools/samtools	https://academic.oup.com/gigascience/article/10/2/giab008/6137722?login=false
SeqSero2	TheiaProk	PHBG v1.1.1	quay.io/staphb/seqsero2:1.2.1	Salmonella serotype prediction	https://github.com/theiagen/public_health_bacterial_genomics/blob/main/tasks/species_typing/task_seqsero2.wdl; https://github.com/denglab/SeqSero2	https://journals.asm.org/doi/10.1128/JCM.00323-15	https://journals.asm.org/doi/10.1128/AEM.01746-19
SeroBA	TheiaProk	PHBG v1.1.1	staphb/seroba:1.0.2	Streptococcus pneumoniae serotyping	https://github.com/theiagen/public_health_bacterial_genomics/blob/main/tasks/species_typing/task_seroba.wdl; https://github.com/sanger-pathogens/seroba	https://www.microbiologyresearch.org/content/journal/mgen/10.1099/mgen.0.000186
SerotypeFinder	TheiaProk	PHBG v1.1.1	quay.io/staphb/serotypefinder:2.0.1	serotyping when Escherichia	https://github.com/theiagen/public_health_bacterial_genomics/blob/main/tasks/species_typing/task_serotypefinder.wdl; https://bitbucket.org/genomicepidemiology/serotypefinder/src/master/	https://journals.asm.org/doi/10.1128/JCM.00008-15
ShigaTyper	TheiaProk	PHBG v1.1.1	staphb/shigatyper:2.0.2	predicts Shigella spp serotypes	https://github.com/theiagen/public_health_bacterial_genomics/blob/main/tasks/species_typing/task_shigatyper.wdl; https://github.com/CFSAN-Biostatistics/shigatyper	https://doi.org/10.1128/AEM.00165-19
ShigEiFinder	TheiaProk	PHBG v1.1.1	staphb/shigeifinder:1.3.2	differentiates Shigella and enteroinvasive E. coli (EIEC)	https://github.com/theiagen/public_health_bacterial_genomics/blob/main/tasks/species_typing/task_shigeifinder.wdl; https://github.com/LanLab/ShigEiFinder	https://pubmed.ncbi.nlm.nih.gov/34889728/
shovill: SKESA, SPAdes, Velvet, Megahit	TheiaProk	PHBG v1.1.1	quay.io/staphb/shovill:1.1.0	performs de novo sequence assembly using SKESA (default), SPAdes, Velvet or Megahit	https://github.com/theiagen/public_health_bacterial_genomics/blob/main/tasks/assembly/task_shovill.wdl; https://github.com/tseemann/shovill; https://github.com/ncbi/SKESA; https://github.com/ablab/spades; https://github.com/dzerbino/velvet/; https://github.com/voutcn/megahit	https://genomebiology.biomedcentral.com/articles/10.1186/s13059-018-1540-z	https://currentprotocols.onlinelibrary.wiley.com/doi/abs/10.1002/cpbi.102	https://europepmc.org/article/pmc/2336801	https://pubmed.ncbi.nlm.nih.gov/25609793/
SISTR	TheiaProk	PHBG v1.1.1	quay.io/biocontainers/sistr_cmd:1.1.1--pyh864c0ab_2	Salmonella spp serotype prediction	https://github.com/theiagen/public_health_bacterial_genomics/blob/main/tasks/species_typing/task_sistr.wdl; https://github.com/phac-nml/sistr_cmd	http://journals.plos.org/plosone/article?id=10.1371/journal.pone.0147101
snippy	Snippy_Tree, Snippy_Variants	PHB v0.1.0	staphb/snippy:4.6.0	haploid variant calling and core genome alignment	https://github.com/theiagen/public_health_bioinformatics/blob/main/tasks/gene_typing/task_snippy_variants.wdl; https://github.com/tseemann/snippy
snp-dists	Core_Gene_SNP, kSNP3	PHBG v1.1.1	quay.io/staphb/snp-dists:0.8.2	Convert a FASTA alignment to SNP distance matrix	https://github.com/theiagen/public_health_bacterial_genomics/blob/main/tasks/phylogenetic_inference/task_snp_dists.wdl;
SonneiTyper	TheiaProk	PHBG v1.1.1	staphb/mykrobe:0.12.1	identifies Shigella sonnei	https://github.com/theiagen/public_health_bacterial_genomics/blob/main/tasks/species_typing/task_sonneityping.wdl; https://github.com/katholt/sonneityping; https://github.com/Mykrobe-tools/mykrobe	https://www.nature.com/articles/s41467-021-22700-4
TBProfiler	TheiaProk	PHBG v1.1.1	staphb/tbprofiler:4.3.0	identifies Mycobacterium tuberculosis complex species, lineages, sub-lineages and drug resistance-associated mutations	https://github.com/theiagen/public_health_bacterial_genomics/blob/main/tasks/species_typing/task_tbprofiler.wdl; https://github.com/jodyphelan/TBProfiler	https://genomemedicine.biomedcentral.com/articles/10.1186/s13073-019-0650-x
terra-tools	Terra_2_NCBI	Terra Utilities v1.4.1	broadinstitute/terra-tools:tqdm	submission of paired-end Illumina reads and metadata to the NCBI SRA from Terra	https://github.com/theiagen/terra_utilities/blob/main/workflows/wf_terra_2_ncbi.wdl; https://github.com/broadinstitute/terra-tools
trimmomatic	TheiaProk	PHBG v1.1.1	quay.io/staphb/trimmomatic:0.39	removes low-quality reads, low-quality regions of reads, and sequencing adapters to improve data quality.	https://github.com/theiagen/public_health_bacterial_genomics/blob/main/workflows/wf_read_QC_trim.wdl; https://github.com/usadellab/Trimmomatic	https://www.ncbi.nlm.nih.gov/pmc/articles/PMC4103590/
TS_MLST	TheiaProk	PHBG v1.1.1	staphb/mlst:2.23.0	assess MLST using traditional PubMLST typing schemes	https://github.com/theiagen/public_health_bacterial_genomics/blob/main/tasks/species_typing/task_ts_mlst.wdl; https://github.com/tseemann/mlst	Seemann T, mlst Github https://github.com/tseemann/mlst
VADR	TheiaCoV	PHVG v2.3.0	staphb/vadr:1.5	validation and annotation of virus assemblies	https://github.com/ncbi/vadr	https://bmcbioinformatics.biomedcentral.com/articles/10.1186/s12859-020-3537-3
versioning	TheiaProk, TheiaCoV, Core_Gene_SNP, kSNP3, Concatenate_Column_Content, Zip_Column_Content	PHBG v1.1.1, PHVG v2.3.0	quay.io/theiagen/utility:1.1	captures the workflow version from the GitHub (code repository) version.	https://github.com/theiagen/public_health_bacterial_genomics/blob/main/tasks/task_versioning.wdl
Zip_Column_Content	Zip_Column_Content	Terra Utilities v1.4.1	quay.io/theiagen/utility:1.1	creates a zip file containing all of the items from a given column in a Terra Table	https://github.com/theiagen/terra_utilities/blob/main/workflows/wf_zip_column.wdl
