# Supplementary material for: Accelerating bioinformatics implementation in public health
Source: Microb Genom. 2023 Jul 10;9(7):mgen001051. doi: 10.1099/mgen.0.001051 (PMC10438813; doi:10.1099/mgen.0.001051)
Supplement: Supplementary material 4 [file mgen-9-1051-s004.xlsx]

## Sheet: Table S4
Taxon	Estimated Coverage	Assembly Length (minimum)	Assembly Length (maximum)	Busco Completeness (minimum)
Salmonella	20	4400000	5700000	95
Streptococcus_pneumoniae	20	1900000	2300000	95
Klebsiella_pneumoniae	20	5200000	5800000	95
