# Supplementary material for: Accelerating bioinformatics implementation in public health
Source: Microb Genom. 2023 Jul 10;9(7):mgen001051. doi: 10.1099/mgen.0.001051 (PMC10438813; doi:10.1099/mgen.0.001051)
Supplement: Supplementary material 5 [file mgen-9-1051-s005.xlsx]

## Sheet: Table S5
Sample	Assembly Length	Busco Completeness	Estimated Coverage	TheiaProk Predicted Taxon (Gambit)	TheiaProk Predicted Serotype (SeqSero2)	TheiaProk Predicted Serotype (SISTR)	NCBI Organism Label
SRR1258439	4746994	0.988	34.01	Salmonella enterica	Bareilly	Bareilly	Salmonella enterica subsp. enterica serovar Bareilly
SRR1258440	4729968	0.979	24.29	Salmonella enterica	Bareilly	Bareilly	Salmonella enterica subsp. enterica serovar Bareilly
SRR1258442	4747846	0.988	35.15	Salmonella enterica	Bareilly	Bareilly	Salmonella enterica subsp. enterica serovar Bareilly
SRR1258443	4706384	0.977	23.89	Salmonella enterica	Bareilly	Bareilly	Salmonella enterica subsp. enterica serovar Bareilly
SRR498276	4760076	0.991	86.16	Salmonella enterica	Bareilly	Bareilly	Salmonella enterica subsp. enterica serovar Bareilly
SRR498369	4677942	0.991	49.55	Salmonella enterica	Bareilly	Bareilly	Salmonella enterica subsp. enterica serovar Bareilly
SRR498373	4682156	0.991	63.29	Salmonella enterica	Bareilly	Bareilly	Salmonella enterica subsp. enterica serovar Bareilly
SRR498397	4746723	0.984	28.15	Salmonella enterica	Bareilly	Bareilly	Salmonella enterica subsp. enterica serovar Bareilly
SRR498399	4757682	0.988	44.38	Salmonella enterica	Bareilly	Bareilly	Salmonella enterica subsp. enterica serovar Bareilly
SRR498402	4754806	0.988	29.84	Salmonella enterica	Bareilly	Bareilly	Salmonella enterica subsp. enterica serovar Bareilly
SRR498403	4850037	0.988	38.21	Salmonella enterica	Bareilly	Bareilly	Salmonella enterica subsp. enterica serovar Bareilly
SRR498404	4760003	0.988	45.13	Salmonella enterica	Bareilly	Bareilly	Salmonella enterica subsp. enterica serovar Bareilly
SRR498422	4756988	0.984	44.14	Salmonella enterica	Bareilly	Bareilly	Salmonella enterica subsp. enterica serovar Bareilly
SRR498423	4751707	0.991	39.11	Salmonella enterica	Bareilly	Bareilly	Salmonella enterica subsp. enterica serovar Bareilly
SRR498425	4751202	0.986	31.52	Salmonella enterica	Bareilly	Bareilly	Salmonella enterica subsp. enterica serovar Bareilly
SRR498431	4758135	0.991	40.54	Salmonella enterica	Bareilly	Bareilly	Salmonella enterica subsp. enterica serovar Bareilly
SRR498433	4759145	0.988	64.03	Salmonella enterica	Bareilly	Bareilly	Salmonella enterica subsp. enterica serovar Bareilly
SRR498434	4755902	0.991	44.83	Salmonella enterica	Bareilly	Bareilly	Salmonella enterica subsp. enterica serovar Bareilly
SRR498436	4749845	0.986	45.49	Salmonella enterica	Bareilly	Bareilly	Salmonella enterica subsp. enterica serovar Bareilly
SRR498442	4835798	0.991	45.08	Salmonella enterica	Bareilly	Bareilly	Salmonella enterica subsp. enterica serovar Bareilly
SRR498444	4745922	0.988	48.19	Salmonella enterica	Bareilly	Bareilly	Salmonella enterica subsp. enterica serovar Bareilly
SRR500493	4728993	0.991	59.95	Salmonella enterica	Bareilly	Bareilly	Salmonella enterica subsp. enterica serovar Bareilly
SRR500494	4667688	0.984	25.57	Salmonella enterica	Bareilly	Bareilly	Salmonella enterica subsp. enterica serovar Bareilly
