# Supplementary material for: Accelerating bioinformatics implementation in public health
Source: Microb Genom. 2023 Jul 10;9(7):mgen001051. doi: 10.1099/mgen.0.001051 (PMC10438813; doi:10.1099/mgen.0.001051)
Supplement: Supplementary material 6 [file mgen-9-1051-s006.xlsx]

## Sheet: Table S6
Sample	Assembly Length	Busco Completeness	Estimated Coverage	NCBI Organism Label	TheiaProk GPSC (Poppunk)	NCBI Strain Label	TheiaProk Predicted Serotype (Seroba)	NCBI Serovar Label
ERR351995	2256268	1	254.78	Streptococcus pneumoniae	5	GPSC5	06A	6A
ERR425403	2060284	1	201.12	Streptococcus pneumoniae	23	GPSC23	6E(6B)	6B
ERR701871	2066047	1	205.79	Streptococcus pneumoniae	6	GPSC6	09V	9V
