# Supplementary material for: Accelerating bioinformatics implementation in public health
Source: Microb Genom. 2023 Jul 10;9(7):mgen001051. doi: 10.1099/mgen.0.001051 (PMC10438813; doi:10.1099/mgen.0.001051)
Supplement: Supplementary material 7 [file mgen-9-1051-s007.xlsx]

## Sheet: Table S7
Sample	Assembly Length	Busco Completeness	Estimated Coverage	TheiaProk Predicted Taxon (Gambit)	NCBI Organism Label	AMR Variants Detected (Both TheiaProk and Pathogen Detection)	TheiaProk Only	Pathogen Detection Only
SRR3219268	5450054	0.991	97.72	Klebsiella pneumoniae	Klebsiella pneumoniae	aac(3)-IId,aac(6')-Ib-cr5,aadA1,aadA2,aph(3'')-Ib,aph(6)-Id,arr-2,blaCTX-M-15,blaOXA-181,blaSHV-26,catA1,dfrA12,dfrA14,emrD,ere(A),fosA,gyrA_D87G,gyrA_S83F,parC_S80I,sul1,sul2,tet(A)	oqxA,oqxB	-
SRR3221668	5750629	0.984	22.84	Klebsiella pneumoniae	Klebsiella pneumoniae	aac(3)-IId,aadA1,aadA2,aph(3'')-Ib,aph(3')-VI,aph(6)-Id,armA,arr-2,blaCTX-M-15,blaNDM-1,blaOXA-1,blaOXA-232,blaOXA-9,blaSHV,blaTEM,ble,catA1,catB3,cmlA5,dfrA12,dfrA1,emrD,ere(A),fosA,gyrA_D87G,gyrA_S83Y,mph(E),msr(E),ompK36_D135DGD,oqxA,oqxB,parC_S80I,sat2,sul1,sul2	-	aac(6')-Ib-cr5,aac(6')-Ib-cr,aac(6')-Ib,blaNDM,blaOXA,blaSHV-11,blaSHV-1,blaSHV-28,blaTEM-1
SRR3222075	5492736	0.98	22.77	Klebsiella pneumoniae	Klebsiella pneumoniae	blaCTX-M-15,blaOXA-181,blaSHV-11,emrD,fosA,gyrA_D87N,gyrA_S83F,ompK36_D135DGD,parC_E84K	-	blaTEM-1
SRR3222446	5763230	0.987	106.29	Klebsiella pneumoniae	Klebsiella pneumoniae	aac(3)-IIe,aac(6')-Ib,aadA1,blaCTX-M-15,blaOXA-48,blaSHV-1,blaTEM,emrD,fosA,gyrA_D87N,gyrA_S83Y,ompK36_D135DGD,oqxA,oqxB20,parC_S80I,tet(D)	blaOXA,blaSHV	blaOXA-9,blaTEM-1
