# Supplementary material for: Accelerating bioinformatics implementation in public health
Source: Microb Genom. 2023 Jul 10;9(7):mgen001051. doi: 10.1099/mgen.0.001051 (PMC10438813; doi:10.1099/mgen.0.001051)
Supplement: Supplementary material 8 [file mgen-9-1051-s008.xlsx]

## Sheet: Table S8
extracted_method	workflow_count	submission_count	user_count
dockstore://github.com/theiagen/public_health_viral_genomics/TheiaCoV_Illumina_PE	417646	3491	188
dockstore://github.com/theiagen/public_health_viral_genomics/Titan_Illumina_PE	374776	4218	156
dockstore://github.com/theiagen/public_health_viral_genomics/Mercury_Batch	9933	4149	150
dockstore://github.com/theiagen/public_health_viral_genomics/Titan_ONT	8745	720	150
dockstore://github.com/theiagen/public_health_bacterial_genomics/TheiaProk_Illumina_PE	58488	1749	126
dockstore://github.com/theiagen/public_health_viral_genomics/Mercury_SE_Prep	295175	2377	107
dockstore://github.com/theiagen/public_health_viral_genomics/Mercury_PE_Prep	433335	2118	106
dockstore://github.com/theiagen/terra_utilities/BaseSpace_Fetch	195244	3378	100
dockstore://github.com/theiagen/public_health_viral_genomics/TheiaCoV_Augur_Prep	86833	358	85
dockstore://github.com/theiagen/public_health_viral_genomics/TheiaCoV_Augur_Run	1272	510	84
dockstore://github.com/theiagen/terra_utilities/Concatenate_Column_Content	35418	1163	80
dockstore://github.com/theiagen/public_health_viral_genomics/Titan_Augur_Prep	144211	590	77
dockstore://github.com/theiagen/public_health_viral_genomics/Titan_Augur_Run	10506	803	73
dockstore://github.com/theiagen/public_health_viral_genomics/TheiaCoV_ONT	16511	488	71
dockstore://github.com/theiagen/public_health_viral_genomics/Titan_ClearLabs	95062	1401	61
dockstore://github.com/theiagen/public_health_bacterial_genomics/kSNP3	2190	1019	60
dockstore://github.com/theiagen/public_health_viral_genomics/Pangolin_Update	1925465	970	59
dockstore://github.com/theiagen/public_health_viral_genomics/TheiaCoV_FASTA	426246	2179	56
dockstore://github.com/theiagen/public_health_viral_genomics/Titan_FASTA	249524	1076	52
dockstore://github.com/theiagen/terra_utilities/Zip_Column_Content	7231	852	52
dockstore://github.com/theiagen/public_health_viral_genomics/TheiaCoV_ClearLabs	35085	815	46
dockstore://github.com/theiagen/terra_utilities/SRA_Fetch	12017	293	43
dockstore://github.com/theiagen/public_health_viral_genomics/Freyja_FASTQ	14423	339	30
dockstore://github.com/theiagen/public_health_viral_genomics/Freyja_Plot	515	289	28
dockstore://github.com/theiagen/public_health_bacterial_genomics/Kraken2_PE	3608	134	22
dockstore://github.com/theiagen/public_health_bacterial_genomics/MashTree_FASTA	536	250	22
dockstore://github.com/theiagen/public_health_bacterial_genomics/Apollo_Illumina_PE	3001	159	20
dockstore://github.com/theiagen/public_health_bacterial_genomics/MycoSNP_Consensus_Assembly	4539	165	20
dockstore://github.com/theiagen/public_health_bacterial_genomics/MycoSNP_Tree	258	159	19
dockstore://github.com/theiagen/public_health_viral_genomics/HIV_GC_ONT	3379	173	18
dockstore://github.com/theiagen/public_health_viral_genomics/Titan_Illumina_SE	59842	274	14
dockstore://github.com/theiagen/public_health_viral_genomics/NCBI_Scrub_SE	21414	343	13
dockstore://github.com/theiagen/public_health_bacterial_genomics/TheiaProk_Illumina_SE	3131	82	11
dockstore://github.com/theiagen/public_health_viral_genomics/VADR_Update	5896	145	11
dockstore://github.com/theiagen/public_health_bacterial_genomics/NCBI-AMRFinderPlus	1645	40	10
dockstore://github.com/theiagen/public_health_bacterial_genomics/TBProfiler_Illumina_PE	485	60	10
dockstore://github.com/theiagen/public_health_bacterial_genomics/RASUSA	489	38	9
dockstore://github.com/theiagen/public_health_bacterial_genomics/TheiaEuk_Illumina_PE	2353	55	9
dockstore://github.com/theiagen/public_health_bioinformatics/Snippy_Variants	1797	58	9
dockstore://github.com/theiagen/public_health_viral_genomics/Mercury_Prep_N_Batch	104	73	9
dockstore://github.com/theiagen/public_health_viral_genomics/TheiaCoV_Illumina_SE	6716	68	9
dockstore://github.com/theiagen/public_health_bioinformatics/TheiaEuk_PE	2025	53	8
dockstore://github.com/theiagen/public_health_viral_genomics/NCBI_Scrub_PE	3827	19	8
dockstore://github.com/theiagen/public_health_viral_genomics/TheiaCoV_Augur_DistanceTree	422	154	8
dockstore://github.com/theiagen/terra_utilities/Transfer_Column_Content	397	211	8
dockstore://github.com/theiagen/public_health_bacterial_genomics/Kleborate	1526	37	7
dockstore://github.com/theiagen/public_health_bacterial_genomics/Kraken2_SE	508	13	7
dockstore://github.com/theiagen/public_health_viral_genomics/Freyja_Dashboard	116	68	7
dockstore://github.com/theiagen/public_health_viral_genomics/HIV_GC_Illumina_PE	800	39	7
dockstore://github.com/theiagen/terra_utilities/BAM_to_FASTQ_PE	1756	49	7
dockstore://github.com/theiagen/terra_utilities/Terra_2_BQ	715	715	7
dockstore://github.com/theiagen/mycosnp-wdl/MycoSNP_Tree	191	18	6
dockstore://github.com/theiagen/public_health_bacterial_genomics/Core_Gene_SNP	155	32	6
dockstore://github.com/theiagen/public_health_bioinformatics/Snippy_Tree	75	41	6
dockstore://github.com/theiagen/public_health_viral_genomics/TheiaCoV_WWVC	212	13	6
dockstore://github.com/theiagen/public_health_viral_genomics/viral_refbased_assembly	1216	35	6
dockstore://github.com/theiagen/terra_utilities/Terra_2_NCBI	123	94	6
dockstore://github.com/theiagen/mycosnp-wdl/MycoSNP_Variants	297	23	5
dockstore://github.com/theiagen/public_health_bacterial_genomics/Apollo_PE	332	33	5
dockstore://github.com/theiagen/public_health_bacterial_genomics/Snippy_Variants	965	40	5
dockstore://github.com/theiagen/public_health_bacterial_genomics/TheiaCauris_PE	1782	33	5
dockstore://github.com/theiagen/public_health_viral_genomics/Freyja_Update	31	31	5
dockstore://github.com/theiagen/bacterial-characterization/ecoli_char	276	6	4
dockstore://github.com/theiagen/public_health_bacterial_genomics/Apollo_Illumina_SE	608	15	4
dockstore://github.com/theiagen/public_health_bacterial_genomics/Gambit_Query	8366	34	4
dockstore://github.com/theiagen/public_health_bacterial_genomics/SerotypeFinder	893	31	4
dockstore://github.com/theiagen/public_health_viral_genomics/TheiaCoV_Validate	68	68	4
dockstore://github.com/theiagen/public_health_viral_genomics/Titan_WWVC	122	23	4
dockstore://github.com/theiagen/terra_utilities/Unzip_File	5077	10	4
dockstore://github.com/theiagen/terra_utilities/Import_PE_reads	449	76	3
dockstore://github.com/theiagen/wm_training/Scan-N-Trim	10	10	3
dockstore://github.com/theiagen/pb-hifi-viral/pb-hifi-viral-sarscov2	93	3	2
dockstore://github.com/theiagen/public_health_bacterial_genomics/MycoSNP_Variants	22	2	2
dockstore://github.com/theiagen/public_health_bacterial_genomics/Nullarbor	111	52	2
dockstore://github.com/theiagen/public_health_bacterial_genomics/Pangenome_SNP	56	19	2
dockstore://github.com/theiagen/public_health_bacterial_genomics/SeqSero2_FASTA	47	6	2
dockstore://github.com/theiagen/public_health_bacterial_genomics/Snippy_Core	43	7	2
dockstore://github.com/theiagen/public_health_bacterial_genomics/Snippy_Multi	7	3	2
dockstore://github.com/theiagen/public_health_bacterial_genomics/TBProfiler	18	10	2
dockstore://github.com/theiagen/public_health_bacterial_genomics/TheiaCauris_CladeTyper	144	8	2
dockstore://github.com/theiagen/public_health_bioinformatics/Lyve_SET	9	9	2
dockstore://github.com/theiagen/public_health_viral_genomics/genomic_cluster_analysis	8	8	2
dockstore://github.com/theiagen/public_health_viral_genomics/Titan_Freyja_Run	25	5	2
dockstore://github.com/theiagen/terra_utilities/BAM_to_FASTQ_SE	76	8	2
dockstore://github.com/theiagen/terra_utilities/Concatenate_multilane_Illumina_FASTQs	8	4	2
dockstore://github.com/theiagen/terra_utilities/Import_SE_reads	481	11	2
dockstore://github.com/theiagen/bacterial-characterization/compile_ecoli	1	1	1
dockstore://github.com/theiagen/public_health_bacterial_genomics/CoreGenome_SNP	6	6	1
dockstore://github.com/theiagen/public_health_bacterial_genomics/MashTree	2	2	1
dockstore://github.com/theiagen/public_health_bacterial_genomics/PMGA	30	3	1
dockstore://github.com/theiagen/public_health_bacterial_genomics/Snippy_PE	125	5	1
dockstore://github.com/theiagen/public_health_bacterial_genomics/TBProfiler_ONT	6	6	1
dockstore://github.com/theiagen/public_health_bacterial_genomics/TheiaCauris_SNP	1	1	1
dockstore://github.com/theiagen/public_health_bacterial_genomics/TheiaCauris_Tree	2	2	1
dockstore://github.com/theiagen/public_health_bioinformatics/Nullarbor	1	1	1
dockstore://github.com/theiagen/public_health_viral_genomics/clearlabs_viral_refbased_assembly	394	9	1
dockstore://github.com/theiagen/public_health_viral_genomics/HIVMMER	23	17	1
dockstore://github.com/theiagen/public_health_viral_genomics/QUASITOOLS_HYDRA	4	4	1
dockstore://github.com/theiagen/public_health_viral_genomics/sc2_batch_submission	19	15	1
dockstore://github.com/theiagen/public_health_viral_genomics/SC2_nextstrain	6	6	1
dockstore://github.com/theiagen/public_health_viral_genomics/sc2_pubRepo_prep_se	209	7	1
dockstore://github.com/theiagen/terra_utilities/NCBI_Submission	20	20	1
dockstore://github.com/theiagen/terra_utilities/Terra2SRA	3	3	1
dockstore://github.com/theiagen/terra_utilities/Transfer_Assembly_Files	12	12	1
