# Supplementary material for: Accelerating bioinformatics implementation in public health
Source: Microb Genom. 2023 Jul 10;9(7):mgen001051. doi: 10.1099/mgen.0.001051 (PMC10438813; doi:10.1099/mgen.0.001051)
Supplement: Supplementary material 9 [file mgen-9-1051-s009.xlsx]

## Sheet: Table S9
month	extracted_method	workflow_count	submission_count	user_count
2022-01-01	dockstore://github.com/theiagen/public_health_bacterial_genomics/Apollo_Illumina_PE	129	15	9
2022-01-01	dockstore://github.com/theiagen/public_health_bacterial_genomics/Kleborate	18	4	2
2022-01-01	dockstore://github.com/theiagen/public_health_bacterial_genomics/kSNP3	11	9	4
2022-01-01	dockstore://github.com/theiagen/public_health_bacterial_genomics/TBProfiler_Illumina_PE	12	2	1
2022-01-01	dockstore://github.com/theiagen/public_health_viral_genomics/Freyja_FASTQ	1160	20	5
2022-01-01	dockstore://github.com/theiagen/public_health_viral_genomics/Freyja_Plot	14	14	5
2022-01-01	dockstore://github.com/theiagen/public_health_viral_genomics/Mercury_Batch	464	248	32
2022-01-01	dockstore://github.com/theiagen/public_health_viral_genomics/Mercury_PE_Prep	22110	126	21
2022-01-01	dockstore://github.com/theiagen/public_health_viral_genomics/Mercury_SE_Prep	58751	150	17
2022-01-01	dockstore://github.com/theiagen/public_health_viral_genomics/NCBI_Scrub_SE	2250	24	5
2022-01-01	dockstore://github.com/theiagen/public_health_viral_genomics/Pangolin_Update	47042	72	17
2022-01-01	dockstore://github.com/theiagen/public_health_viral_genomics/TheiaCov_Validate	2	2	1
2022-01-01	dockstore://github.com/theiagen/public_health_viral_genomics/Titan_Augur_Prep	6049	42	8
2022-01-01	dockstore://github.com/theiagen/public_health_viral_genomics/Titan_Augur_Run	103	79	11
2022-01-01	dockstore://github.com/theiagen/public_health_viral_genomics/Titan_ClearLabs	5821	176	25
2022-01-01	dockstore://github.com/theiagen/public_health_viral_genomics/Titan_FASTA	46666	261	34
2022-01-01	dockstore://github.com/theiagen/public_health_viral_genomics/Titan_Illumina_PE	40548	461	54
2022-01-01	dockstore://github.com/theiagen/public_health_viral_genomics/Titan_Illumina_SE	1104	32	4
2022-01-01	dockstore://github.com/theiagen/public_health_viral_genomics/Titan_ONT	212	22	3
2022-01-01	dockstore://github.com/theiagen/public_health_viral_genomics/Titan_WWVC	5	1	1
2022-01-01	dockstore://github.com/theiagen/public_health_viral_genomics/VADR_Update	89	4	2
2022-01-01	dockstore://github.com/theiagen/terra_utilities/BaseSpace_Fetch	11173	165	27
2022-01-01	dockstore://github.com/theiagen/terra_utilities/Concatenate_Column_Content	115	53	12
2022-01-01	dockstore://github.com/theiagen/terra_utilities/Terra_2_BQ	38	38	1
2022-01-01	dockstore://github.com/theiagen/terra_utilities/Transfer_Column_Content	13	13	2
2022-01-01	dockstore://github.com/theiagen/terra_utilities/Zip_Column_Content	489	53	14
2023-01-01	dockstore://github.com/theiagen/mycosnp-wdl/MycoSNP_Tree	191	18	6
2023-01-01	dockstore://github.com/theiagen/mycosnp-wdl/MycoSNP_Variants	95	8	4
2023-01-01	dockstore://github.com/theiagen/pb-hifi-viral/pb-hifi-viral-sarscov2	1	1	1
2023-01-01	dockstore://github.com/theiagen/public_health_bacterial_genomics/Apollo_Illumina_PE	25	1	1
2023-01-01	dockstore://github.com/theiagen/public_health_bacterial_genomics/Core_Gene_SNP	80	17	3
2023-01-01	dockstore://github.com/theiagen/public_health_bacterial_genomics/Gambit_Query	4888	9	1
2023-01-01	dockstore://github.com/theiagen/public_health_bacterial_genomics/Kleborate	2	2	1
2023-01-01	dockstore://github.com/theiagen/public_health_bacterial_genomics/Kraken2_PE	9	5	2
2023-01-01	dockstore://github.com/theiagen/public_health_bacterial_genomics/kSNP3	311	132	16
2023-01-01	dockstore://github.com/theiagen/public_health_bacterial_genomics/MashTree_FASTA	1	1	1
2023-01-01	dockstore://github.com/theiagen/public_health_bacterial_genomics/MycoSNP_Consensus_Assembly	17	3	1
2023-01-01	dockstore://github.com/theiagen/public_health_bacterial_genomics/MycoSNP_Tree	18	5	2
2023-01-01	dockstore://github.com/theiagen/public_health_bacterial_genomics/NCBI-AMRFinderPlus	9	3	1
2023-01-01	dockstore://github.com/theiagen/public_health_bacterial_genomics/RASUSA	27	3	1
2023-01-01	dockstore://github.com/theiagen/public_health_bacterial_genomics/SerotypeFinder	63	10	2
2023-01-01	dockstore://github.com/theiagen/public_health_bacterial_genomics/Snippy_Variants	2	2	1
2023-01-01	dockstore://github.com/theiagen/public_health_bacterial_genomics/TBProfiler_Illumina_PE	12	2	2
2023-01-01	dockstore://github.com/theiagen/public_health_bacterial_genomics/TheiaEuk_Illumina_PE	8	3	1
2023-01-01	dockstore://github.com/theiagen/public_health_bacterial_genomics/TheiaProk_Illumina_PE	4947	319	67
2023-01-01	dockstore://github.com/theiagen/public_health_bacterial_genomics/TheiaProk_Illumina_SE	83	10	4
2023-01-01	dockstore://github.com/theiagen/public_health_bioinformatics/Lyve_SET	9	9	2
2023-01-01	dockstore://github.com/theiagen/public_health_bioinformatics/Snippy_Tree	61	27	4
2023-01-01	dockstore://github.com/theiagen/public_health_bioinformatics/Snippy_Variants	207	11	5
2023-01-01	dockstore://github.com/theiagen/public_health_bioinformatics/TheiaEuk_PE	690	21	5
2023-01-01	dockstore://github.com/theiagen/public_health_viral_genomics/Freyja_Dashboard	3	3	2
2023-01-01	dockstore://github.com/theiagen/public_health_viral_genomics/Freyja_FASTQ	280	19	6
2023-01-01	dockstore://github.com/theiagen/public_health_viral_genomics/Freyja_Plot	40	19	7
2023-01-01	dockstore://github.com/theiagen/public_health_viral_genomics/Freyja_Update	1	1	1
2023-01-01	dockstore://github.com/theiagen/public_health_viral_genomics/HIV_GC_ONT	91	3	1
2023-01-01	dockstore://github.com/theiagen/public_health_viral_genomics/Mercury_Batch	161	134	28
2023-01-01	dockstore://github.com/theiagen/public_health_viral_genomics/Mercury_PE_Prep	4853	45	15
2023-01-01	dockstore://github.com/theiagen/public_health_viral_genomics/Mercury_Prep_N_Batch	62	31	6
2023-01-01	dockstore://github.com/theiagen/public_health_viral_genomics/Mercury_SE_Prep	32866	69	18
2023-01-01	dockstore://github.com/theiagen/public_health_viral_genomics/NCBI_Scrub_SE	832	17	4
2023-01-01	dockstore://github.com/theiagen/public_health_viral_genomics/Pangolin_Update	61397	13	11
2023-01-01	dockstore://github.com/theiagen/public_health_viral_genomics/TheiaCoV_Augur_Prep	2545	4	2
2023-01-01	dockstore://github.com/theiagen/public_health_viral_genomics/TheiaCoV_Augur_Run	8	8	1
2023-01-01	dockstore://github.com/theiagen/public_health_viral_genomics/TheiaCoV_ClearLabs	1862	42	9
2023-01-01	dockstore://github.com/theiagen/public_health_viral_genomics/TheiaCoV_FASTA	12281	148	20
2023-01-01	dockstore://github.com/theiagen/public_health_viral_genomics/TheiaCoV_Illumina_PE	21268	163	32
2023-01-01	dockstore://github.com/theiagen/public_health_viral_genomics/TheiaCoV_ONT	784	19	5
2023-01-01	dockstore://github.com/theiagen/public_health_viral_genomics/Titan_ClearLabs	16	14	1
2023-01-01	dockstore://github.com/theiagen/public_health_viral_genomics/Titan_Illumina_PE	284	8	2
2023-01-01	dockstore://github.com/theiagen/terra_utilities/BaseSpace_Fetch	6922	154	28
2023-01-01	dockstore://github.com/theiagen/terra_utilities/Concatenate_Column_Content	3913	75	16
2023-01-01	dockstore://github.com/theiagen/terra_utilities/Concatenate_multilane_Illumina_FASTQs	8	4	2
2023-01-01	dockstore://github.com/theiagen/terra_utilities/SRA_Fetch	1762	29	9
2023-01-01	dockstore://github.com/theiagen/terra_utilities/Terra_2_BQ	39	39	3
2023-01-01	dockstore://github.com/theiagen/terra_utilities/Terra_2_NCBI	13	13	2
2023-01-01	dockstore://github.com/theiagen/terra_utilities/Transfer_Column_Content	9	9	2
2023-01-01	dockstore://github.com/theiagen/terra_utilities/Zip_Column_Content	118	60	13
2021-10-01	dockstore://github.com/theiagen/public_health_bacterial_genomics/Apollo_Illumina_PE	229	17	6
2021-10-01	dockstore://github.com/theiagen/public_health_bacterial_genomics/Apollo_Illumina_SE	62	1	1
2021-10-01	dockstore://github.com/theiagen/public_health_bacterial_genomics/Gambit_Query	25	1	1
2021-10-01	dockstore://github.com/theiagen/public_health_bacterial_genomics/Kleborate	67	7	4
2021-10-01	dockstore://github.com/theiagen/public_health_bacterial_genomics/kSNP3	3	3	2
2021-10-01	dockstore://github.com/theiagen/public_health_bacterial_genomics/SerotypeFinder	15	1	1
2021-10-01	dockstore://github.com/theiagen/public_health_bacterial_genomics/TBProfiler_Illumina_PE	31	13	3
2021-10-01	dockstore://github.com/theiagen/public_health_bacterial_genomics/TBProfiler_ONT	5	5	1
2021-10-01	dockstore://github.com/theiagen/public_health_viral_genomics/HIVMMER	11	10	1
2021-10-01	dockstore://github.com/theiagen/public_health_viral_genomics/Mercury_Batch	1804	208	23
2021-10-01	dockstore://github.com/theiagen/public_health_viral_genomics/Mercury_PE_Prep	46541	143	21
2021-10-01	dockstore://github.com/theiagen/public_health_viral_genomics/Mercury_SE_Prep	16193	87	11
2021-10-01	dockstore://github.com/theiagen/public_health_viral_genomics/NCBI_Scrub_PE	22	1	1
2021-10-01	dockstore://github.com/theiagen/public_health_viral_genomics/NCBI_Scrub_SE	671	16	2
2021-10-01	dockstore://github.com/theiagen/public_health_viral_genomics/Pangolin_Update	105465	65	15
2021-10-01	dockstore://github.com/theiagen/public_health_viral_genomics/Titan_Augur_Prep	40817	71	17
2021-10-01	dockstore://github.com/theiagen/public_health_viral_genomics/Titan_Augur_Run	6235	85	18
2021-10-01	dockstore://github.com/theiagen/public_health_viral_genomics/Titan_ClearLabs	6006	126	17
2021-10-01	dockstore://github.com/theiagen/public_health_viral_genomics/Titan_FASTA	3783	77	11
2021-10-01	dockstore://github.com/theiagen/public_health_viral_genomics/Titan_Illumina_PE	33299	252	43
2021-10-01	dockstore://github.com/theiagen/public_health_viral_genomics/Titan_Illumina_SE	385	15	2
2021-10-01	dockstore://github.com/theiagen/public_health_viral_genomics/Titan_ONT	429	17	6
2021-10-01	dockstore://github.com/theiagen/public_health_viral_genomics/Titan_WWVC	11	11	2
2021-10-01	dockstore://github.com/theiagen/public_health_viral_genomics/VADR_Update	81	8	2
2021-10-01	dockstore://github.com/theiagen/terra_utilities/BAM_to_FASTQ_PE	30	3	2
2021-10-01	dockstore://github.com/theiagen/terra_utilities/BaseSpace_Fetch	7202	150	16
2021-10-01	dockstore://github.com/theiagen/terra_utilities/Concatenate_Column_Content	243	44	9
2021-10-01	dockstore://github.com/theiagen/terra_utilities/Import_PE_reads	48	2	1
2021-10-01	dockstore://github.com/theiagen/terra_utilities/Import_SE_reads	144	3	1
2021-10-01	dockstore://github.com/theiagen/terra_utilities/Unzip_File	4915	4	2
2021-10-01	dockstore://github.com/theiagen/terra_utilities/Zip_Column_Content	204	32	9
2022-10-01	dockstore://github.com/theiagen/public_health_bacterial_genomics/Gambit_Query	1175	4	1
2022-10-01	dockstore://github.com/theiagen/public_health_bacterial_genomics/Kraken2_PE	36	5	4
2022-10-01	dockstore://github.com/theiagen/public_health_bacterial_genomics/kSNP3	73	65	16
2022-10-01	dockstore://github.com/theiagen/public_health_bacterial_genomics/MashTree_FASTA	7	7	4
2022-10-01	dockstore://github.com/theiagen/public_health_bacterial_genomics/MycoSNP_Consensus_Assembly	20	4	2
2022-10-01	dockstore://github.com/theiagen/public_health_bacterial_genomics/MycoSNP_Tree	6	6	3
2022-10-01	dockstore://github.com/theiagen/public_health_bacterial_genomics/NCBI-AMRFinderPlus	48	9	4
2022-10-01	dockstore://github.com/theiagen/public_health_bacterial_genomics/Nullarbor	1	1	1
2022-10-01	dockstore://github.com/theiagen/public_health_bacterial_genomics/RASUSA	76	6	2
2022-10-01	dockstore://github.com/theiagen/public_health_bacterial_genomics/Snippy_Core	40	4	1
2022-10-01	dockstore://github.com/theiagen/public_health_bacterial_genomics/Snippy_Multi	6	2	2
2022-10-01	dockstore://github.com/theiagen/public_health_bacterial_genomics/Snippy_PE	125	5	1
2022-10-01	dockstore://github.com/theiagen/public_health_bacterial_genomics/Snippy_Variants	79	5	2
2022-10-01	dockstore://github.com/theiagen/public_health_bacterial_genomics/TheiaCauris_CladeTyper	69	4	1
2022-10-01	dockstore://github.com/theiagen/public_health_bacterial_genomics/TheiaCauris_PE	181	5	2
2022-10-01	dockstore://github.com/theiagen/public_health_bacterial_genomics/TheiaEuk_Illumina_PE	321	20	6
2022-10-01	dockstore://github.com/theiagen/public_health_bacterial_genomics/TheiaProk_Illumina_PE	5075	169	31
2022-10-01	dockstore://github.com/theiagen/public_health_bacterial_genomics/TheiaProk_Illumina_SE	23	4	2
2022-10-01	dockstore://github.com/theiagen/public_health_viral_genomics/Freyja_FASTQ	1138	13	6
2022-10-01	dockstore://github.com/theiagen/public_health_viral_genomics/Freyja_Plot	4	4	1
2022-10-01	dockstore://github.com/theiagen/public_health_viral_genomics/Freyja_Update	1	1	1
2022-10-01	dockstore://github.com/theiagen/public_health_viral_genomics/HIV_GC_Illumina_PE	48	1	1
2022-10-01	dockstore://github.com/theiagen/public_health_viral_genomics/HIV_GC_ONT	336	13	2
2022-10-01	dockstore://github.com/theiagen/public_health_viral_genomics/Mercury_Batch	140	117	22
2022-10-01	dockstore://github.com/theiagen/public_health_viral_genomics/Mercury_PE_Prep	9385	67	15
2022-10-01	dockstore://github.com/theiagen/public_health_viral_genomics/Mercury_SE_Prep	6099	77	15
2022-10-01	dockstore://github.com/theiagen/public_health_viral_genomics/NCBI_Scrub_SE	448	10	2
2022-10-01	dockstore://github.com/theiagen/public_health_viral_genomics/Pangolin_Update	35218	24	8
2022-10-01	dockstore://github.com/theiagen/public_health_viral_genomics/TheiaCoV_Augur_DistanceTree	21	21	1
2022-10-01	dockstore://github.com/theiagen/public_health_viral_genomics/TheiaCoV_Augur_Prep	2512	2	2
2022-10-01	dockstore://github.com/theiagen/public_health_viral_genomics/TheiaCoV_Augur_Run	12	12	4
2022-10-01	dockstore://github.com/theiagen/public_health_viral_genomics/TheiaCoV_ClearLabs	4229	65	13
2022-10-01	dockstore://github.com/theiagen/public_health_viral_genomics/TheiaCoV_FASTA	102267	144	20
2022-10-01	dockstore://github.com/theiagen/public_health_viral_genomics/TheiaCoV_Illumina_PE	26083	274	42
2022-10-01	dockstore://github.com/theiagen/public_health_viral_genomics/TheiaCoV_Illumina_SE	129	6	2
2022-10-01	dockstore://github.com/theiagen/public_health_viral_genomics/TheiaCoV_ONT	1275	49	6
2022-10-01	dockstore://github.com/theiagen/public_health_viral_genomics/Titan_Illumina_PE	368	4	2
2022-10-01	dockstore://github.com/theiagen/public_health_viral_genomics/Titan_ONT	52	2	1
2022-10-01	dockstore://github.com/theiagen/public_health_viral_genomics/VADR_Update	231	11	3
2022-10-01	dockstore://github.com/theiagen/terra_utilities/BAM_to_FASTQ_PE	1020	16	1
2022-10-01	dockstore://github.com/theiagen/terra_utilities/BAM_to_FASTQ_SE	4	2	1
2022-10-01	dockstore://github.com/theiagen/terra_utilities/BaseSpace_Fetch	7090	191	35
2022-10-01	dockstore://github.com/theiagen/terra_utilities/Concatenate_Column_Content	45	45	16
2022-10-01	dockstore://github.com/theiagen/terra_utilities/SRA_Fetch	1358	23	11
2022-10-01	dockstore://github.com/theiagen/terra_utilities/Terra_2_BQ	41	41	2
2022-10-01	dockstore://github.com/theiagen/terra_utilities/Terra_2_NCBI	7	7	2
2022-10-01	dockstore://github.com/theiagen/terra_utilities/Transfer_Column_Content	5	5	1
2022-10-01	dockstore://github.com/theiagen/terra_utilities/Unzip_File	3	3	1
2022-10-01	dockstore://github.com/theiagen/terra_utilities/Zip_Column_Content	151	52	8
2021-11-01	dockstore://github.com/theiagen/public_health_bacterial_genomics/Apollo_Illumina_PE	1054	26	8
2021-11-01	dockstore://github.com/theiagen/public_health_bacterial_genomics/Apollo_Illumina_SE	64	3	2
2021-11-01	dockstore://github.com/theiagen/public_health_bacterial_genomics/Gambit_Query	1716	6	1
2021-11-01	dockstore://github.com/theiagen/public_health_bacterial_genomics/Kleborate	53	4	2
2021-11-01	dockstore://github.com/theiagen/public_health_bacterial_genomics/kSNP3	34	11	4
2021-11-01	dockstore://github.com/theiagen/public_health_bacterial_genomics/SerotypeFinder	5	2	1
2021-11-01	dockstore://github.com/theiagen/public_health_bacterial_genomics/TBProfiler	2	2	1
2021-11-01	dockstore://github.com/theiagen/public_health_bacterial_genomics/TBProfiler_Illumina_PE	170	5	2
2021-11-01	dockstore://github.com/theiagen/public_health_viral_genomics/Mercury_Batch	380	194	24
2021-11-01	dockstore://github.com/theiagen/public_health_viral_genomics/Mercury_PE_Prep	23095	113	17
2021-11-01	dockstore://github.com/theiagen/public_health_viral_genomics/Mercury_SE_Prep	17230	86	13
2021-11-01	dockstore://github.com/theiagen/public_health_viral_genomics/NCBI_Scrub_SE	386	13	2
2021-11-01	dockstore://github.com/theiagen/public_health_viral_genomics/Pangolin_Update	260491	95	18
2021-11-01	dockstore://github.com/theiagen/public_health_viral_genomics/Titan_Augur_Prep	31400	39	11
2021-11-01	dockstore://github.com/theiagen/public_health_viral_genomics/Titan_Augur_Run	57	57	13
2021-11-01	dockstore://github.com/theiagen/public_health_viral_genomics/Titan_ClearLabs	26856	87	21
2021-11-01	dockstore://github.com/theiagen/public_health_viral_genomics/Titan_FASTA	7786	97	11
2021-11-01	dockstore://github.com/theiagen/public_health_viral_genomics/Titan_Freyja_Run	25	5	2
2021-11-01	dockstore://github.com/theiagen/public_health_viral_genomics/Titan_Illumina_PE	37494	310	39
2021-11-01	dockstore://github.com/theiagen/public_health_viral_genomics/Titan_Illumina_SE	291	17	2
2021-11-01	dockstore://github.com/theiagen/public_health_viral_genomics/Titan_ONT	94	7	5
2021-11-01	dockstore://github.com/theiagen/public_health_viral_genomics/Titan_WWVC	102	7	2
2021-11-01	dockstore://github.com/theiagen/public_health_viral_genomics/VADR_Update	290	2	2
2021-11-01	dockstore://github.com/theiagen/terra_utilities/BaseSpace_Fetch	7069	116	21
2021-11-01	dockstore://github.com/theiagen/terra_utilities/Concatenate_Column_Content	601	39	9
2021-11-01	dockstore://github.com/theiagen/terra_utilities/Transfer_Assembly_Files	4	4	1
2021-11-01	dockstore://github.com/theiagen/terra_utilities/Transfer_Column_Content	47	47	5
2021-11-01	dockstore://github.com/theiagen/terra_utilities/Zip_Column_Content	17	17	6
2022-11-01	dockstore://github.com/theiagen/public_health_bacterial_genomics/CoreGenome_SNP	6	6	1
2022-11-01	dockstore://github.com/theiagen/public_health_bacterial_genomics/Core_Gene_SNP	2	2	1
2022-11-01	dockstore://github.com/theiagen/public_health_bacterial_genomics/Kraken2_PE	36	4	3
2022-11-01	dockstore://github.com/theiagen/public_health_bacterial_genomics/kSNP3	110	40	15
2022-11-01	dockstore://github.com/theiagen/public_health_bacterial_genomics/MycoSNP_Consensus_Assembly	126	4	2
2022-11-01	dockstore://github.com/theiagen/public_health_bacterial_genomics/MycoSNP_Tree	6	5	2
2022-11-01	dockstore://github.com/theiagen/public_health_bacterial_genomics/Pangenome_SNP	6	3	1
2022-11-01	dockstore://github.com/theiagen/public_health_bacterial_genomics/Snippy_Multi	1	1	1
2022-11-01	dockstore://github.com/theiagen/public_health_bacterial_genomics/Snippy_Variants	884	33	4
2022-11-01	dockstore://github.com/theiagen/public_health_bacterial_genomics/TBProfiler_Illumina_PE	24	16	1
2022-11-01	dockstore://github.com/theiagen/public_health_bacterial_genomics/TheiaCauris_PE	88	2	1
2022-11-01	dockstore://github.com/theiagen/public_health_bacterial_genomics/TheiaEuk_Illumina_PE	514	5	3
2022-11-01	dockstore://github.com/theiagen/public_health_bacterial_genomics/TheiaProk_Illumina_PE	3132	142	28
2022-11-01	dockstore://github.com/theiagen/public_health_bacterial_genomics/TheiaProk_Illumina_SE	1351	17	4
2022-11-01	dockstore://github.com/theiagen/public_health_bioinformatics/Snippy_Variants	780	20	4
2022-11-01	dockstore://github.com/theiagen/public_health_viral_genomics/Freyja_Dashboard	2	2	1
2022-11-01	dockstore://github.com/theiagen/public_health_viral_genomics/Freyja_FASTQ	39	2	1
2022-11-01	dockstore://github.com/theiagen/public_health_viral_genomics/Freyja_Plot	2	2	1
2022-11-01	dockstore://github.com/theiagen/public_health_viral_genomics/Freyja_Update	1	1	1
2022-11-01	dockstore://github.com/theiagen/public_health_viral_genomics/HIV_GC_Illumina_PE	81	4	2
2022-11-01	dockstore://github.com/theiagen/public_health_viral_genomics/HIV_GC_ONT	201	12	3
2022-11-01	dockstore://github.com/theiagen/public_health_viral_genomics/Mercury_Batch	131	121	28
2022-11-01	dockstore://github.com/theiagen/public_health_viral_genomics/Mercury_PE_Prep	9754	47	18
2022-11-01	dockstore://github.com/theiagen/public_health_viral_genomics/Mercury_SE_Prep	6641	69	17
2022-11-01	dockstore://github.com/theiagen/public_health_viral_genomics/NCBI_Scrub_SE	538	16	3
2022-11-01	dockstore://github.com/theiagen/public_health_viral_genomics/Pangolin_Update	29691	16	5
2022-11-01	dockstore://github.com/theiagen/public_health_viral_genomics/TheiaCoV_Augur_DistanceTree	8	8	1
2022-11-01	dockstore://github.com/theiagen/public_health_viral_genomics/TheiaCoV_Augur_Prep	5053	5	3
2022-11-01	dockstore://github.com/theiagen/public_health_viral_genomics/TheiaCoV_Augur_Run	5	5	2
2022-11-01	dockstore://github.com/theiagen/public_health_viral_genomics/TheiaCoV_ClearLabs	3225	55	14
2022-11-01	dockstore://github.com/theiagen/public_health_viral_genomics/TheiaCoV_FASTA	12396	146	21
2022-11-01	dockstore://github.com/theiagen/public_health_viral_genomics/TheiaCoV_Illumina_PE	16626	207	46
2022-11-01	dockstore://github.com/theiagen/public_health_viral_genomics/TheiaCoV_Illumina_SE	236	4	2
2022-11-01	dockstore://github.com/theiagen/public_health_viral_genomics/TheiaCoV_ONT	1546	33	9
2022-11-01	dockstore://github.com/theiagen/public_health_viral_genomics/Titan_Illumina_PE	37	7	4
2022-11-01	dockstore://github.com/theiagen/public_health_viral_genomics/Titan_ONT	4	2	1
2022-11-01	dockstore://github.com/theiagen/public_health_viral_genomics/VADR_Update	93	4	1
2022-11-01	dockstore://github.com/theiagen/terra_utilities/BAM_to_FASTQ_PE	2	1	1
2022-11-01	dockstore://github.com/theiagen/terra_utilities/BaseSpace_Fetch	4901	125	33
2022-11-01	dockstore://github.com/theiagen/terra_utilities/Concatenate_Column_Content	164	42	18
2022-11-01	dockstore://github.com/theiagen/terra_utilities/SRA_Fetch	1420	45	12
2022-11-01	dockstore://github.com/theiagen/terra_utilities/Terra_2_BQ	68	68	2
2022-11-01	dockstore://github.com/theiagen/terra_utilities/Transfer_Column_Content	4	4	1
2022-11-01	dockstore://github.com/theiagen/terra_utilities/Unzip_File	2	1	1
2022-11-01	dockstore://github.com/theiagen/terra_utilities/Zip_Column_Content	146	75	10
2021-12-01	dockstore://github.com/theiagen/bacterial-characterization/ecoli_char	1	1	1
2021-12-01	dockstore://github.com/theiagen/public_health_bacterial_genomics/Apollo_Illumina_PE	330	15	8
2021-12-01	dockstore://github.com/theiagen/public_health_bacterial_genomics/Kleborate	21	1	1
2021-12-01	dockstore://github.com/theiagen/public_health_bacterial_genomics/kSNP3	1	1	1
2021-12-01	dockstore://github.com/theiagen/public_health_bacterial_genomics/TBProfiler_Illumina_PE	12	1	1
2021-12-01	dockstore://github.com/theiagen/public_health_viral_genomics/Freyja_FASTQ	737	17	3
2021-12-01	dockstore://github.com/theiagen/public_health_viral_genomics/Freyja_Plot	40	38	4
2021-12-01	dockstore://github.com/theiagen/public_health_viral_genomics/HIVMMER	10	5	1
2021-12-01	dockstore://github.com/theiagen/public_health_viral_genomics/Mercury_Batch	334	333	28
2021-12-01	dockstore://github.com/theiagen/public_health_viral_genomics/Mercury_PE_Prep	30750	153	19
2021-12-01	dockstore://github.com/theiagen/public_health_viral_genomics/Mercury_SE_Prep	7967	170	14
2021-12-01	dockstore://github.com/theiagen/public_health_viral_genomics/NCBI_Scrub_SE	866	28	3
2021-12-01	dockstore://github.com/theiagen/public_health_viral_genomics/Pangolin_Update	108286	55	15
2021-12-01	dockstore://github.com/theiagen/public_health_viral_genomics/QUASITOOLS_HYDRA	1	1	1
2021-12-01	dockstore://github.com/theiagen/public_health_viral_genomics/Titan_Augur_Prep	10056	50	10
2021-12-01	dockstore://github.com/theiagen/public_health_viral_genomics/Titan_Augur_Run	50	46	11
2021-12-01	dockstore://github.com/theiagen/public_health_viral_genomics/Titan_ClearLabs	16757	160	27
2021-12-01	dockstore://github.com/theiagen/public_health_viral_genomics/Titan_FASTA	172753	274	29
2021-12-01	dockstore://github.com/theiagen/public_health_viral_genomics/Titan_Illumina_PE	34343	391	46
2021-12-01	dockstore://github.com/theiagen/public_health_viral_genomics/Titan_Illumina_SE	320	23	6
2021-12-01	dockstore://github.com/theiagen/public_health_viral_genomics/Titan_ONT	10	2	2
2021-12-01	dockstore://github.com/theiagen/public_health_viral_genomics/Titan_WWVC	4	4	1
2021-12-01	dockstore://github.com/theiagen/public_health_viral_genomics/VADR_Update	1359	3	2
2021-12-01	dockstore://github.com/theiagen/terra_utilities/BaseSpace_Fetch	9204	148	25
2021-12-01	dockstore://github.com/theiagen/terra_utilities/Concatenate_Column_Content	2518	48	10
2021-12-01	dockstore://github.com/theiagen/terra_utilities/Terra_2_BQ	30	30	5
2021-12-01	dockstore://github.com/theiagen/terra_utilities/Transfer_Assembly_Files	8	8	1
2021-12-01	dockstore://github.com/theiagen/terra_utilities/Transfer_Column_Content	13	13	3
2021-12-01	dockstore://github.com/theiagen/terra_utilities/Zip_Column_Content	192	31	4
2022-12-01	dockstore://github.com/theiagen/mycosnp-wdl/MycoSNP_Variants	202	15	2
2022-12-01	dockstore://github.com/theiagen/pb-hifi-viral/pb-hifi-viral-sarscov2	92	2	1
2022-12-01	dockstore://github.com/theiagen/public_health_bacterial_genomics/Core_Gene_SNP	73	13	3
2022-12-01	dockstore://github.com/theiagen/public_health_bacterial_genomics/Kraken2_PE	25	9	5
2022-12-01	dockstore://github.com/theiagen/public_health_bacterial_genomics/kSNP3	55	35	9
2022-12-01	dockstore://github.com/theiagen/public_health_bacterial_genomics/MashTree_FASTA	23	11	4
2022-12-01	dockstore://github.com/theiagen/public_health_bacterial_genomics/MycoSNP_Consensus_Assembly	7	1	1
2022-12-01	dockstore://github.com/theiagen/public_health_bacterial_genomics/NCBI-AMRFinderPlus	1	1	1
2022-12-01	dockstore://github.com/theiagen/public_health_bacterial_genomics/RASUSA	28	4	2
2022-12-01	dockstore://github.com/theiagen/public_health_bacterial_genomics/Snippy_Core	3	3	1
2022-12-01	dockstore://github.com/theiagen/public_health_bacterial_genomics/TBProfiler_Illumina_PE	23	3	2
2022-12-01	dockstore://github.com/theiagen/public_health_bacterial_genomics/TheiaCauris_PE	175	3	2
2022-12-01	dockstore://github.com/theiagen/public_health_bacterial_genomics/TheiaEuk_Illumina_PE	428	7	3
2022-12-01	dockstore://github.com/theiagen/public_health_bacterial_genomics/TheiaProk_Illumina_PE	5510	172	29
2022-12-01	dockstore://github.com/theiagen/public_health_bacterial_genomics/TheiaProk_Illumina_SE	149	11	4
2022-12-01	dockstore://github.com/theiagen/public_health_bioinformatics/Nullarbor	1	1	1
2022-12-01	dockstore://github.com/theiagen/public_health_bioinformatics/Snippy_Tree	14	14	3
2022-12-01	dockstore://github.com/theiagen/public_health_bioinformatics/Snippy_Variants	810	27	7
2022-12-01	dockstore://github.com/theiagen/public_health_bioinformatics/TheiaEuk_PE	1335	32	5
2022-12-01	dockstore://github.com/theiagen/public_health_viral_genomics/Freyja_Dashboard	1	1	1
2022-12-01	dockstore://github.com/theiagen/public_health_viral_genomics/Freyja_FASTQ	507	12	5
2022-12-01	dockstore://github.com/theiagen/public_health_viral_genomics/Freyja_Plot	30	18	5
2022-12-01	dockstore://github.com/theiagen/public_health_viral_genomics/Freyja_Update	2	2	2
2022-12-01	dockstore://github.com/theiagen/public_health_viral_genomics/HIV_GC_Illumina_PE	160	7	2
2022-12-01	dockstore://github.com/theiagen/public_health_viral_genomics/HIV_GC_ONT	44	1	1
2022-12-01	dockstore://github.com/theiagen/public_health_viral_genomics/Mercury_Batch	152	150	29
2022-12-01	dockstore://github.com/theiagen/public_health_viral_genomics/Mercury_PE_Prep	7699	65	17
2022-12-01	dockstore://github.com/theiagen/public_health_viral_genomics/Mercury_Prep_N_Batch	42	42	4
2022-12-01	dockstore://github.com/theiagen/public_health_viral_genomics/Mercury_SE_Prep	6232	89	16
2022-12-01	dockstore://github.com/theiagen/public_health_viral_genomics/NCBI_Scrub_SE	512	14	4
2022-12-01	dockstore://github.com/theiagen/public_health_viral_genomics/Pangolin_Update	61641	14	6
2022-12-01	dockstore://github.com/theiagen/public_health_viral_genomics/TheiaCoV_Augur_DistanceTree	9	9	1
2022-12-01	dockstore://github.com/theiagen/public_health_viral_genomics/TheiaCoV_Augur_Prep	3962	10	5
2022-12-01	dockstore://github.com/theiagen/public_health_viral_genomics/TheiaCoV_Augur_Run	18	18	7
2022-12-01	dockstore://github.com/theiagen/public_health_viral_genomics/TheiaCoV_ClearLabs	2869	53	13
2022-12-01	dockstore://github.com/theiagen/public_health_viral_genomics/TheiaCoV_FASTA	16748	160	26
2022-12-01	dockstore://github.com/theiagen/public_health_viral_genomics/TheiaCoV_Illumina_PE	21342	268	46
2022-12-01	dockstore://github.com/theiagen/public_health_viral_genomics/TheiaCoV_Illumina_SE	198	9	4
2022-12-01	dockstore://github.com/theiagen/public_health_viral_genomics/TheiaCoV_ONT	2046	47	10
2022-12-01	dockstore://github.com/theiagen/public_health_viral_genomics/TheiaCoV_Validate	13	13	1
2022-12-01	dockstore://github.com/theiagen/public_health_viral_genomics/Titan_Augur_Run	100	1	1
2022-12-01	dockstore://github.com/theiagen/public_health_viral_genomics/Titan_Illumina_PE	72	4	1
2022-12-01	dockstore://github.com/theiagen/terra_utilities/BaseSpace_Fetch	6634	179	32
2022-12-01	dockstore://github.com/theiagen/terra_utilities/Concatenate_Column_Content	939	89	17
2022-12-01	dockstore://github.com/theiagen/terra_utilities/SRA_Fetch	1283	41	8
2022-12-01	dockstore://github.com/theiagen/terra_utilities/Terra_2_BQ	40	40	2
2022-12-01	dockstore://github.com/theiagen/terra_utilities/Terra_2_NCBI	1	1	1
2022-12-01	dockstore://github.com/theiagen/terra_utilities/Transfer_Column_Content	106	29	3
2022-12-01	dockstore://github.com/theiagen/terra_utilities/Zip_Column_Content	186	40	9
2021-02-01	dockstore://github.com/theiagen/public_health_viral_genomics/clearlabs_viral_refbased_assembly	394	9	1
2021-02-01	dockstore://github.com/theiagen/public_health_viral_genomics/genomic_cluster_analysis	3	3	1
2021-02-01	dockstore://github.com/theiagen/public_health_viral_genomics/Mercury_Batch	20	20	2
2021-02-01	dockstore://github.com/theiagen/public_health_viral_genomics/Mercury_SE_Prep	5358	12	2
2021-02-01	dockstore://github.com/theiagen/public_health_viral_genomics/sc2_batch_submission	19	15	1
2021-02-01	dockstore://github.com/theiagen/public_health_viral_genomics/sc2_pubRepo_prep_se	209	7	1
2021-02-01	dockstore://github.com/theiagen/public_health_viral_genomics/Titan_ClearLabs	3880	21	2
2021-02-01	dockstore://github.com/theiagen/public_health_viral_genomics/Titan_Illumina_pe	82	3	1
2021-02-01	dockstore://github.com/theiagen/public_health_viral_genomics/Titan_ONT	12	4	1
2021-02-01	dockstore://github.com/theiagen/public_health_viral_genomics/viral_refbased_assembly	629	17	4
2022-02-01	dockstore://github.com/theiagen/public_health_bacterial_genomics/Apollo_Illumina_PE	176	20	7
2022-02-01	dockstore://github.com/theiagen/public_health_bacterial_genomics/Kleborate	2	1	1
2022-02-01	dockstore://github.com/theiagen/public_health_bacterial_genomics/kSNP3	5	5	3
2022-02-01	dockstore://github.com/theiagen/public_health_bacterial_genomics/PMGA	30	3	1
2022-02-01	dockstore://github.com/theiagen/public_health_bacterial_genomics/SerotypeFinder	117	1	1
2022-02-01	dockstore://github.com/theiagen/public_health_bacterial_genomics/TBProfiler_Illumina_PE	5	1	1
2022-02-01	dockstore://github.com/theiagen/public_health_bacterial_genomics/TheiaProk_Illumina_PE	150	6	1
2022-02-01	dockstore://github.com/theiagen/public_health_viral_genomics/Freyja_FASTQ	1133	34	3
2022-02-01	dockstore://github.com/theiagen/public_health_viral_genomics/Freyja_Plot	12	12	3
2022-02-01	dockstore://github.com/theiagen/public_health_viral_genomics/Mercury_Batch	250	245	43
2022-02-01	dockstore://github.com/theiagen/public_health_viral_genomics/Mercury_PE_Prep	24523	132	27
2022-02-01	dockstore://github.com/theiagen/public_health_viral_genomics/Mercury_SE_Prep	6619	166	30
2022-02-01	dockstore://github.com/theiagen/public_health_viral_genomics/NCBI_Scrub_PE	74	1	1
2022-02-01	dockstore://github.com/theiagen/public_health_viral_genomics/NCBI_Scrub_SE	1984	16	4
2022-02-01	dockstore://github.com/theiagen/public_health_viral_genomics/Pangolin_Update	83758	65	15
2022-02-01	dockstore://github.com/theiagen/public_health_viral_genomics/QUASITOOLS_HYDRA	3	3	1
2022-02-01	dockstore://github.com/theiagen/public_health_viral_genomics/TheiaCoV_Augur_DistanceTree	7	7	2
2022-02-01	dockstore://github.com/theiagen/public_health_viral_genomics/TheiaCoV_Augur_Prep	2540	14	4
2022-02-01	dockstore://github.com/theiagen/public_health_viral_genomics/TheiaCoV_Augur_Run	556	18	5
2022-02-01	dockstore://github.com/theiagen/public_health_viral_genomics/TheiaCoV_ClearLabs	1182	40	13
2022-02-01	dockstore://github.com/theiagen/public_health_viral_genomics/TheiaCoV_FASTA	17153	56	13
2022-02-01	dockstore://github.com/theiagen/public_health_viral_genomics/TheiaCoV_Illumina_PE	16299	105	19
2022-02-01	dockstore://github.com/theiagen/public_health_viral_genomics/TheiaCoV_Illumina_SE	324	11	2
2022-02-01	dockstore://github.com/theiagen/public_health_viral_genomics/TheiaCoV_ONT	24	1	1
2022-02-01	dockstore://github.com/theiagen/public_health_viral_genomics/TheiaCov_Validate	32	32	2
2022-02-01	dockstore://github.com/theiagen/public_health_viral_genomics/TheiaCoV_WWVC	11	2	2
2022-02-01	dockstore://github.com/theiagen/public_health_viral_genomics/Titan_Augur_Prep	3736	25	9
2022-02-01	dockstore://github.com/theiagen/public_health_viral_genomics/Titan_Augur_Run	2400	36	9
2022-02-01	dockstore://github.com/theiagen/public_health_viral_genomics/Titan_ClearLabs	4843	145	24
2022-02-01	dockstore://github.com/theiagen/public_health_viral_genomics/Titan_FASTA	12763	199	26
2022-02-01	dockstore://github.com/theiagen/public_health_viral_genomics/Titan_Illumina_PE	34202	388	76
2022-02-01	dockstore://github.com/theiagen/public_health_viral_genomics/Titan_Illumina_SE	3482	22	5
2022-02-01	dockstore://github.com/theiagen/public_health_viral_genomics/Titan_ONT	1595	161	39
2022-02-01	dockstore://github.com/theiagen/public_health_viral_genomics/VADR_Update	29	2	2
2022-02-01	dockstore://github.com/theiagen/terra_utilities/BaseSpace_Fetch	35316	213	38
2022-02-01	dockstore://github.com/theiagen/terra_utilities/Concatenate_Column_Content	443	48	16
2022-02-01	dockstore://github.com/theiagen/terra_utilities/Import_PE_reads	3	2	1
2022-02-01	dockstore://github.com/theiagen/terra_utilities/Terra_2_BQ	37	37	1
2022-02-01	dockstore://github.com/theiagen/terra_utilities/Transfer_Column_Content	97	21	3
2022-02-01	dockstore://github.com/theiagen/terra_utilities/Zip_Column_Content	41	41	11
2021-03-01	dockstore://github.com/theiagen/public_health_viral_genomics/genomic_cluster_analysis	5	5	2
2021-03-01	dockstore://github.com/theiagen/public_health_viral_genomics/Mercury_Batch	126	92	6
2021-03-01	dockstore://github.com/theiagen/public_health_viral_genomics/Mercury_PE_Prep	1084	46	4
2021-03-01	dockstore://github.com/theiagen/public_health_viral_genomics/Mercury_SE_Prep	7160	55	3
2021-03-01	dockstore://github.com/theiagen/public_health_viral_genomics/Pangolin_Update	7499	6	3
2021-03-01	dockstore://github.com/theiagen/public_health_viral_genomics/SC2_nextstrain	6	6	1
2021-03-01	dockstore://github.com/theiagen/public_health_viral_genomics/Titan_Augur_Prep	9792	52	3
2021-03-01	dockstore://github.com/theiagen/public_health_viral_genomics/Titan_Augur_Run	89	89	6
2021-03-01	dockstore://github.com/theiagen/public_health_viral_genomics/Titan_ClearLabs	2613	57	5
2021-03-01	dockstore://github.com/theiagen/public_health_viral_genomics/Titan_Illumina_pe	5074	80	12
2021-03-01	dockstore://github.com/theiagen/public_health_viral_genomics/Titan_ONT	9	3	1
2021-03-01	dockstore://github.com/theiagen/public_health_viral_genomics/viral_refbased_assembly	587	18	5
2022-03-01	dockstore://github.com/theiagen/bacterial-characterization/ecoli_char	4	2	1
2022-03-01	dockstore://github.com/theiagen/public_health_bacterial_genomics/Apollo_Illumina_PE	35	8	4
2022-03-01	dockstore://github.com/theiagen/public_health_bacterial_genomics/Gambit_Query	5	1	1
2022-03-01	dockstore://github.com/theiagen/public_health_bacterial_genomics/Kleborate	26	4	3
2022-03-01	dockstore://github.com/theiagen/public_health_bacterial_genomics/kSNP3	104	80	11
2022-03-01	dockstore://github.com/theiagen/public_health_bacterial_genomics/MashTree	2	2	1
2022-03-01	dockstore://github.com/theiagen/public_health_bacterial_genomics/MashTree_FASTA	38	21	4
2022-03-01	dockstore://github.com/theiagen/public_health_bacterial_genomics/MycoSNP_Consensus_Assembly	123	10	2
2022-03-01	dockstore://github.com/theiagen/public_health_bacterial_genomics/MycoSNP_Tree	7	7	3
2022-03-01	dockstore://github.com/theiagen/public_health_bacterial_genomics/SeqSero2_FASTA	4	2	1
2022-03-01	dockstore://github.com/theiagen/public_health_bacterial_genomics/TheiaProk_Illumina_PE	7855	121	14
2022-03-01	dockstore://github.com/theiagen/public_health_viral_genomics/Freyja_FASTQ	662	14	4
2022-03-01	dockstore://github.com/theiagen/public_health_viral_genomics/Freyja_Plot	70	22	5
2022-03-01	dockstore://github.com/theiagen/public_health_viral_genomics/HIV_GC_ONT	7	7	1
2022-03-01	dockstore://github.com/theiagen/public_health_viral_genomics/Mercury_Batch	1628	221	41
2022-03-01	dockstore://github.com/theiagen/public_health_viral_genomics/Mercury_PE_Prep	30205	111	23
2022-03-01	dockstore://github.com/theiagen/public_health_viral_genomics/Mercury_SE_Prep	9799	154	27
2022-03-01	dockstore://github.com/theiagen/public_health_viral_genomics/NCBI_Scrub_SE	992	29	5
2022-03-01	dockstore://github.com/theiagen/public_health_viral_genomics/Pangolin_Update	120375	26	12
2022-03-01	dockstore://github.com/theiagen/public_health_viral_genomics/TheiaCoV_Augur_DistanceTree	79	12	3
2022-03-01	dockstore://github.com/theiagen/public_health_viral_genomics/TheiaCoV_Augur_Prep	16525	64	28
2022-03-01	dockstore://github.com/theiagen/public_health_viral_genomics/TheiaCoV_Augur_Run	73	73	27
2022-03-01	dockstore://github.com/theiagen/public_health_viral_genomics/TheiaCoV_ClearLabs	3048	93	15
2022-03-01	dockstore://github.com/theiagen/public_health_viral_genomics/TheiaCoV_FASTA	31167	202	29
2022-03-01	dockstore://github.com/theiagen/public_health_viral_genomics/TheiaCoV_Illumina_PE	59586	373	58
2022-03-01	dockstore://github.com/theiagen/public_health_viral_genomics/TheiaCoV_Illumina_SE	228	11	2
2022-03-01	dockstore://github.com/theiagen/public_health_viral_genomics/TheiaCoV_ONT	948	17	6
2022-03-01	dockstore://github.com/theiagen/public_health_viral_genomics/TheiaCoV_WWVC	1	1	1
2022-03-01	dockstore://github.com/theiagen/public_health_viral_genomics/Titan_Augur_Prep	685	21	16
2022-03-01	dockstore://github.com/theiagen/public_health_viral_genomics/Titan_Augur_Run	29	29	16
2022-03-01	dockstore://github.com/theiagen/public_health_viral_genomics/Titan_ClearLabs	355	17	7
2022-03-01	dockstore://github.com/theiagen/public_health_viral_genomics/Titan_FASTA	1989	38	11
2022-03-01	dockstore://github.com/theiagen/public_health_viral_genomics/Titan_Illumina_PE	8517	152	34
2022-03-01	dockstore://github.com/theiagen/public_health_viral_genomics/Titan_Illumina_SE	1424	2	1
2022-03-01	dockstore://github.com/theiagen/public_health_viral_genomics/Titan_ONT	633	66	20
2022-03-01	dockstore://github.com/theiagen/public_health_viral_genomics/VADR_Update	2	1	1
2022-03-01	dockstore://github.com/theiagen/terra_utilities/BaseSpace_Fetch	16152	234	35
2022-03-01	dockstore://github.com/theiagen/terra_utilities/Concatenate_Column_Content	1748	61	15
2022-03-01	dockstore://github.com/theiagen/terra_utilities/Import_PE_reads	6	6	1
2022-03-01	dockstore://github.com/theiagen/terra_utilities/Terra_2_BQ	52	52	2
2022-03-01	dockstore://github.com/theiagen/terra_utilities/Transfer_Column_Content	6	6	2
2022-03-01	dockstore://github.com/theiagen/terra_utilities/Zip_Column_Content	307	56	8
2021-04-01	dockstore://github.com/theiagen/bacterial-characterization/compile_ecoli	1	1	1
2021-04-01	dockstore://github.com/theiagen/bacterial-characterization/ecoli_char	269	1	1
2021-04-01	dockstore://github.com/theiagen/public_health_viral_genomics/Mercury_Batch	86	64	9
2021-04-01	dockstore://github.com/theiagen/public_health_viral_genomics/Mercury_PE_Prep	1352	26	5
2021-04-01	dockstore://github.com/theiagen/public_health_viral_genomics/Mercury_SE_Prep	1597	37	5
2021-04-01	dockstore://github.com/theiagen/public_health_viral_genomics/NCBI_Scrub_PE	220	4	2
2021-04-01	dockstore://github.com/theiagen/public_health_viral_genomics/NCBI_Scrub_SE	5	1	1
2021-04-01	dockstore://github.com/theiagen/public_health_viral_genomics/Pangolin_Update	16891	21	7
2021-04-01	dockstore://github.com/theiagen/public_health_viral_genomics/Titan_Augur_Prep	4746	39	7
2021-04-01	dockstore://github.com/theiagen/public_health_viral_genomics/Titan_Augur_Run	93	64	9
2021-04-01	dockstore://github.com/theiagen/public_health_viral_genomics/Titan_ClearLabs	5445	74	10
2021-04-01	dockstore://github.com/theiagen/public_health_viral_genomics/Titan_Illumina_PE	12918	199	21
2021-04-01	dockstore://github.com/theiagen/public_health_viral_genomics/Titan_Illumina_SE	10325	33	3
2021-04-01	dockstore://github.com/theiagen/public_health_viral_genomics/Titan_ONT	60	3	2
2021-04-01	dockstore://github.com/theiagen/public_health_viral_genomics/VADR_Update	27	2	1
2021-04-01	dockstore://github.com/theiagen/terra_utilities/Concatenate_Column_Content	20	20	6
2021-04-01	dockstore://github.com/theiagen/terra_utilities/Import_PE_reads	24	1	1
2021-04-01	dockstore://github.com/theiagen/terra_utilities/Zip_Column_Content	196	46	6
2022-04-01	dockstore://github.com/theiagen/public_health_bacterial_genomics/Apollo_Illumina_PE	30	3	1
2022-04-01	dockstore://github.com/theiagen/public_health_bacterial_genomics/kSNP3	62	60	6
2022-04-01	dockstore://github.com/theiagen/public_health_bacterial_genomics/MashTree_FASTA	53	43	5
2022-04-01	dockstore://github.com/theiagen/public_health_bacterial_genomics/MycoSNP_Consensus_Assembly	593	28	6
2022-04-01	dockstore://github.com/theiagen/public_health_bacterial_genomics/MycoSNP_Tree	41	19	3
2022-04-01	dockstore://github.com/theiagen/public_health_bacterial_genomics/NCBI-AMRFinderPlus	27	11	1
2022-04-01	dockstore://github.com/theiagen/public_health_bacterial_genomics/TheiaProk_Illumina_PE	3357	67	15
2022-04-01	dockstore://github.com/theiagen/public_health_viral_genomics/Freyja_FASTQ	548	20	7
2022-04-01	dockstore://github.com/theiagen/public_health_viral_genomics/Freyja_Plot	55	23	6
2022-04-01	dockstore://github.com/theiagen/public_health_viral_genomics/Freyja_Update	6	6	1
2022-04-01	dockstore://github.com/theiagen/public_health_viral_genomics/HIV_GC_ONT	1032	61	9
2022-04-01	dockstore://github.com/theiagen/public_health_viral_genomics/Mercury_Batch	1733	187	25
2022-04-01	dockstore://github.com/theiagen/public_health_viral_genomics/Mercury_PE_Prep	26511	73	12
2022-04-01	dockstore://github.com/theiagen/public_health_viral_genomics/Mercury_SE_Prep	17561	111	17
2022-04-01	dockstore://github.com/theiagen/public_health_viral_genomics/NCBI_Scrub_PE	5	1	1
2022-04-01	dockstore://github.com/theiagen/public_health_viral_genomics/NCBI_Scrub_SE	704	20	3
2022-04-01	dockstore://github.com/theiagen/public_health_viral_genomics/Pangolin_Update	134878	67	14
2022-04-01	dockstore://github.com/theiagen/public_health_viral_genomics/TheiaCoV_Augur_DistanceTree	115	9	2
2022-04-01	dockstore://github.com/theiagen/public_health_viral_genomics/TheiaCoV_Augur_Prep	8380	46	10
2022-04-01	dockstore://github.com/theiagen/public_health_viral_genomics/TheiaCoV_Augur_Run	118	93	12
2022-04-01	dockstore://github.com/theiagen/public_health_viral_genomics/TheiaCoV_ClearLabs	3258	111	20
2022-04-01	dockstore://github.com/theiagen/public_health_viral_genomics/TheiaCoV_FASTA	69807	250	30
2022-04-01	dockstore://github.com/theiagen/public_health_viral_genomics/TheiaCoV_Illumina_PE	35295	281	38
2022-04-01	dockstore://github.com/theiagen/public_health_viral_genomics/TheiaCoV_Illumina_SE	252	8	3
2022-04-01	dockstore://github.com/theiagen/public_health_viral_genomics/TheiaCoV_ONT	381	30	7
2022-04-01	dockstore://github.com/theiagen/public_health_viral_genomics/TheiaCoV_Validate	5	5	2
2022-04-01	dockstore://github.com/theiagen/public_health_viral_genomics/TheiaCoV_WWVC	198	8	3
2022-04-01	dockstore://github.com/theiagen/public_health_viral_genomics/Titan_Augur_Prep	1416	4	3
2022-04-01	dockstore://github.com/theiagen/public_health_viral_genomics/Titan_Augur_Run	4	4	3
2022-04-01	dockstore://github.com/theiagen/public_health_viral_genomics/Titan_ClearLabs	32	1	1
2022-04-01	dockstore://github.com/theiagen/public_health_viral_genomics/Titan_FASTA	96	3	1
2022-04-01	dockstore://github.com/theiagen/public_health_viral_genomics/Titan_Illumina_PE	3435	29	7
2022-04-01	dockstore://github.com/theiagen/public_health_viral_genomics/Titan_ONT	13	2	2
2022-04-01	dockstore://github.com/theiagen/terra_utilities/BAM_to_FASTQ_PE	20	2	1
2022-04-01	dockstore://github.com/theiagen/terra_utilities/BaseSpace_Fetch	6603	153	27
2022-04-01	dockstore://github.com/theiagen/terra_utilities/Concatenate_Column_Content	1903	63	14
2022-04-01	dockstore://github.com/theiagen/terra_utilities/SRA_Fetch	53	4	2
2022-04-01	dockstore://github.com/theiagen/terra_utilities/Terra_2_BQ	55	55	2
2022-04-01	dockstore://github.com/theiagen/terra_utilities/Transfer_Column_Content	49	16	2
2022-04-01	dockstore://github.com/theiagen/terra_utilities/Unzip_File	117	1	1
2022-04-01	dockstore://github.com/theiagen/terra_utilities/Zip_Column_Content	584	41	8
2021-05-01	dockstore://github.com/theiagen/public_health_bacterial_genomics/Apollo_PE	35	3	2
2021-05-01	dockstore://github.com/theiagen/public_health_viral_genomics/Mercury_Batch	403	56	10
2021-05-01	dockstore://github.com/theiagen/public_health_viral_genomics/Mercury_PE_Prep	1107	20	5
2021-05-01	dockstore://github.com/theiagen/public_health_viral_genomics/Mercury_SE_Prep	2273	33	5
2021-05-01	dockstore://github.com/theiagen/public_health_viral_genomics/Pangolin_Update	5890	13	7
2021-05-01	dockstore://github.com/theiagen/public_health_viral_genomics/Titan_Augur_Prep	1209	31	7
2021-05-01	dockstore://github.com/theiagen/public_health_viral_genomics/Titan_Augur_Run	244	56	9
2021-05-01	dockstore://github.com/theiagen/public_health_viral_genomics/Titan_ClearLabs	1956	84	13
2021-05-01	dockstore://github.com/theiagen/public_health_viral_genomics/Titan_Illumina_PE	14880	294	23
2021-05-01	dockstore://github.com/theiagen/public_health_viral_genomics/Titan_Illumina_SE	24499	32	3
2021-05-01	dockstore://github.com/theiagen/public_health_viral_genomics/Titan_ONT	145	9	5
2021-05-01	dockstore://github.com/theiagen/public_health_viral_genomics/VADR_Update	4	2	1
2021-05-01	dockstore://github.com/theiagen/terra_utilities/BaseSpace_Fetch	19	1	1
2021-05-01	dockstore://github.com/theiagen/terra_utilities/Concatenate_Column_Content	1401	33	4
2021-05-01	dockstore://github.com/theiagen/terra_utilities/Import_PE_reads	1	1	1
2021-05-01	dockstore://github.com/theiagen/terra_utilities/Zip_Column_Content	251	19	5
2022-05-01	dockstore://github.com/theiagen/public_health_bacterial_genomics/Apollo_Illumina_PE	33	2	2
2022-05-01	dockstore://github.com/theiagen/public_health_bacterial_genomics/Apollo_Illumina_SE	384	6	1
2022-05-01	dockstore://github.com/theiagen/public_health_bacterial_genomics/Gambit_Query	428	5	2
2022-05-01	dockstore://github.com/theiagen/public_health_bacterial_genomics/Kraken2_PE	1720	18	6
2022-05-01	dockstore://github.com/theiagen/public_health_bacterial_genomics/Kraken2_SE	326	4	3
2022-05-01	dockstore://github.com/theiagen/public_health_bacterial_genomics/kSNP3	117	65	10
2022-05-01	dockstore://github.com/theiagen/public_health_bacterial_genomics/MashTree_FASTA	84	29	5
2022-05-01	dockstore://github.com/theiagen/public_health_bacterial_genomics/MycoSNP_Consensus_Assembly	310	17	7
2022-05-01	dockstore://github.com/theiagen/public_health_bacterial_genomics/MycoSNP_Tree	16	9	5
2022-05-01	dockstore://github.com/theiagen/public_health_bacterial_genomics/NCBI-AMRFinderPlus	1273	5	4
2022-05-01	dockstore://github.com/theiagen/public_health_bacterial_genomics/TheiaProk_Illumina_PE	6407	129	19
2022-05-01	dockstore://github.com/theiagen/public_health_viral_genomics/Freyja_FASTQ	1340	35	7
2022-05-01	dockstore://github.com/theiagen/public_health_viral_genomics/Freyja_Plot	24	24	4
2022-05-01	dockstore://github.com/theiagen/public_health_viral_genomics/Freyja_Update	8	8	1
2022-05-01	dockstore://github.com/theiagen/public_health_viral_genomics/HIV_GC_Illumina_PE	32	2	2
2022-05-01	dockstore://github.com/theiagen/public_health_viral_genomics/HIV_GC_ONT	88	8	3
2022-05-01	dockstore://github.com/theiagen/public_health_viral_genomics/Mercury_Batch	270	226	28
2022-05-01	dockstore://github.com/theiagen/public_health_viral_genomics/Mercury_PE_Prep	28294	93	15
2022-05-01	dockstore://github.com/theiagen/public_health_viral_genomics/Mercury_SE_Prep	13108	186	22
2022-05-01	dockstore://github.com/theiagen/public_health_viral_genomics/NCBI_Scrub_PE	72	1	1
2022-05-01	dockstore://github.com/theiagen/public_health_viral_genomics/NCBI_Scrub_SE	927	25	3
2022-05-01	dockstore://github.com/theiagen/public_health_viral_genomics/Pangolin_Update	197829	54	9
2022-05-01	dockstore://github.com/theiagen/public_health_viral_genomics/TheiaCoV_Augur_DistanceTree	8	8	2
2022-05-01	dockstore://github.com/theiagen/public_health_viral_genomics/TheiaCoV_Augur_Prep	24088	29	12
2022-05-01	dockstore://github.com/theiagen/public_health_viral_genomics/TheiaCoV_Augur_Run	59	59	14
2022-05-01	dockstore://github.com/theiagen/public_health_viral_genomics/TheiaCoV_ClearLabs	4306	111	19
2022-05-01	dockstore://github.com/theiagen/public_health_viral_genomics/TheiaCoV_FASTA	29536	245	31
2022-05-01	dockstore://github.com/theiagen/public_health_viral_genomics/TheiaCoV_Illumina_PE	30416	268	44
2022-05-01	dockstore://github.com/theiagen/public_health_viral_genomics/TheiaCoV_ONT	2231	26	7
2022-05-01	dockstore://github.com/theiagen/public_health_viral_genomics/TheiaCoV_Validate	1	1	1
2022-05-01	dockstore://github.com/theiagen/public_health_viral_genomics/TheiaCoV_WWVC	1	1	1
2022-05-01	dockstore://github.com/theiagen/public_health_viral_genomics/Titan_Augur_Prep	5940	10	3
2022-05-01	dockstore://github.com/theiagen/public_health_viral_genomics/Titan_Augur_Run	7	7	3
2022-05-01	dockstore://github.com/theiagen/public_health_viral_genomics/Titan_ClearLabs	35	3	3
2022-05-01	dockstore://github.com/theiagen/public_health_viral_genomics/Titan_FASTA	96	3	1
2022-05-01	dockstore://github.com/theiagen/public_health_viral_genomics/Titan_Illumina_PE	591	21	10
2022-05-01	dockstore://github.com/theiagen/public_health_viral_genomics/Titan_ONT	105	15	2
2022-05-01	dockstore://github.com/theiagen/public_health_viral_genomics/VADR_Update	32	3	2
2022-05-01	dockstore://github.com/theiagen/terra_utilities/BAM_to_FASTQ_PE	43	4	1
2022-05-01	dockstore://github.com/theiagen/terra_utilities/BaseSpace_Fetch	8971	254	34
2022-05-01	dockstore://github.com/theiagen/terra_utilities/Concatenate_Column_Content	13726	91	27
2022-05-01	dockstore://github.com/theiagen/terra_utilities/SRA_Fetch	1590	8	4
2022-05-01	dockstore://github.com/theiagen/terra_utilities/Terra_2_BQ	55	55	2
2022-05-01	dockstore://github.com/theiagen/terra_utilities/Transfer_Column_Content	6	6	2
2022-05-01	dockstore://github.com/theiagen/terra_utilities/Zip_Column_Content	1725	41	11
2022-05-01	dockstore://github.com/theiagen/wm_training/Scan-N-Trim	10	10	3
2021-06-01	dockstore://github.com/theiagen/bacterial-characterization/ecoli_char	2	2	1
2021-06-01	dockstore://github.com/theiagen/public_health_bacterial_genomics/Apollo_Illumina_PE	251	16	4
2021-06-01	dockstore://github.com/theiagen/public_health_bacterial_genomics/Apollo_PE	297	30	4
2021-06-01	dockstore://github.com/theiagen/public_health_bacterial_genomics/kSNP3	26	25	4
2021-06-01	dockstore://github.com/theiagen/public_health_viral_genomics/Mercury_Batch	79	79	17
2021-06-01	dockstore://github.com/theiagen/public_health_viral_genomics/Mercury_PE_Prep	8154	34	8
2021-06-01	dockstore://github.com/theiagen/public_health_viral_genomics/Mercury_SE_Prep	5843	63	16
2021-06-01	dockstore://github.com/theiagen/public_health_viral_genomics/NCBI_Scrub_PE	4	1	1
2021-06-01	dockstore://github.com/theiagen/public_health_viral_genomics/NCBI_Scrub_SE	5	1	1
2021-06-01	dockstore://github.com/theiagen/public_health_viral_genomics/Pangolin_Update	31139	21	8
2021-06-01	dockstore://github.com/theiagen/public_health_viral_genomics/Titan_Augur_Prep	4153	26	7
2021-06-01	dockstore://github.com/theiagen/public_health_viral_genomics/Titan_Augur_Run	86	40	11
2021-06-01	dockstore://github.com/theiagen/public_health_viral_genomics/Titan_ClearLabs	3518	87	10
2021-06-01	dockstore://github.com/theiagen/public_health_viral_genomics/Titan_Illumina_PE	41562	391	32
2021-06-01	dockstore://github.com/theiagen/public_health_viral_genomics/Titan_Illumina_SE	9906	26	4
2021-06-01	dockstore://github.com/theiagen/public_health_viral_genomics/Titan_ONT	1829	103	29
2021-06-01	dockstore://github.com/theiagen/public_health_viral_genomics/VADR_Update	56	21	2
2021-06-01	dockstore://github.com/theiagen/terra_utilities/BaseSpace_Fetch	2811	87	3
2021-06-01	dockstore://github.com/theiagen/terra_utilities/Concatenate_Column_Content	3551	21	5
2021-06-01	dockstore://github.com/theiagen/terra_utilities/Import_PE_reads	146	52	1
2021-06-01	dockstore://github.com/theiagen/terra_utilities/Zip_Column_Content	6	6	2
2022-06-01	dockstore://github.com/theiagen/public_health_bacterial_genomics/Kraken2_PE	1097	63	14
2022-06-01	dockstore://github.com/theiagen/public_health_bacterial_genomics/Kraken2_SE	149	6	3
2022-06-01	dockstore://github.com/theiagen/public_health_bacterial_genomics/kSNP3	201	93	13
2022-06-01	dockstore://github.com/theiagen/public_health_bacterial_genomics/MashTree_FASTA	138	45	7
2022-06-01	dockstore://github.com/theiagen/public_health_bacterial_genomics/MycoSNP_Consensus_Assembly	953	26	7
2022-06-01	dockstore://github.com/theiagen/public_health_bacterial_genomics/MycoSNP_Tree	35	29	4
2022-06-01	dockstore://github.com/theiagen/public_health_bacterial_genomics/NCBI-AMRFinderPlus	249	4	2
2022-06-01	dockstore://github.com/theiagen/public_health_bacterial_genomics/TheiaProk_Illumina_PE	4123	140	24
2022-06-01	dockstore://github.com/theiagen/public_health_viral_genomics/Freyja_Dashboard	8	8	2
2022-06-01	dockstore://github.com/theiagen/public_health_viral_genomics/Freyja_FASTQ	1097	56	13
2022-06-01	dockstore://github.com/theiagen/public_health_viral_genomics/Freyja_Plot	49	37	12
2022-06-01	dockstore://github.com/theiagen/public_health_viral_genomics/HIV_GC_Illumina_PE	161	8	4
2022-06-01	dockstore://github.com/theiagen/public_health_viral_genomics/HIV_GC_ONT	601	22	9
2022-06-01	dockstore://github.com/theiagen/public_health_viral_genomics/Mercury_Batch	231	226	35
2022-06-01	dockstore://github.com/theiagen/public_health_viral_genomics/Mercury_PE_Prep	14252	95	21
2022-06-01	dockstore://github.com/theiagen/public_health_viral_genomics/Mercury_SE_Prep	7594	161	19
2022-06-01	dockstore://github.com/theiagen/public_health_viral_genomics/NCBI_Scrub_PE	132	3	2
2022-06-01	dockstore://github.com/theiagen/public_health_viral_genomics/NCBI_Scrub_SE	794	22	5
2022-06-01	dockstore://github.com/theiagen/public_health_viral_genomics/Pangolin_Update	189471	40	14
2022-06-01	dockstore://github.com/theiagen/public_health_viral_genomics/TheiaCoV_Augur_Prep	9724	86	16
2022-06-01	dockstore://github.com/theiagen/public_health_viral_genomics/TheiaCoV_Augur_Run	130	77	14
2022-06-01	dockstore://github.com/theiagen/public_health_viral_genomics/TheiaCoV_ClearLabs	3215	65	10
2022-06-01	dockstore://github.com/theiagen/public_health_viral_genomics/TheiaCoV_FASTA	27127	220	28
2022-06-01	dockstore://github.com/theiagen/public_health_viral_genomics/TheiaCoV_Illumina_PE	39459	328	70
2022-06-01	dockstore://github.com/theiagen/public_health_viral_genomics/TheiaCoV_Illumina_SE	4877	2	2
2022-06-01	dockstore://github.com/theiagen/public_health_viral_genomics/TheiaCoV_ONT	2030	53	20
2022-06-01	dockstore://github.com/theiagen/public_health_viral_genomics/TheiaCoV_Validate	2	2	1
2022-06-01	dockstore://github.com/theiagen/public_health_viral_genomics/TheiaCoV_WWVC	1	1	1
2022-06-01	dockstore://github.com/theiagen/public_health_viral_genomics/Titan_Illumina_PE	355	7	5
2022-06-01	dockstore://github.com/theiagen/public_health_viral_genomics/VADR_Update	50	8	1
2022-06-01	dockstore://github.com/theiagen/terra_utilities/BAM_to_FASTQ_PE	8	1	1
2022-06-01	dockstore://github.com/theiagen/terra_utilities/BaseSpace_Fetch	11965	204	31
2022-06-01	dockstore://github.com/theiagen/terra_utilities/Concatenate_Column_Content	367	82	21
2022-06-01	dockstore://github.com/theiagen/terra_utilities/NCBI_Submission	20	20	1
2022-06-01	dockstore://github.com/theiagen/terra_utilities/SRA_Fetch	694	26	7
2022-06-01	dockstore://github.com/theiagen/terra_utilities/Terra2SRA	3	3	1
2022-06-01	dockstore://github.com/theiagen/terra_utilities/Terra_2_BQ	48	48	2
2022-06-01	dockstore://github.com/theiagen/terra_utilities/Terra_2_NCBI	12	12	3
2022-06-01	dockstore://github.com/theiagen/terra_utilities/Transfer_Column_Content	12	12	4
2022-06-01	dockstore://github.com/theiagen/terra_utilities/Unzip_File	40	1	1
2022-06-01	dockstore://github.com/theiagen/terra_utilities/Zip_Column_Content	8	8	6
2021-07-01	dockstore://github.com/theiagen/public_health_bacterial_genomics/Apollo_Illumina_PE	167	20	4
2021-07-01	dockstore://github.com/theiagen/public_health_bacterial_genomics/Kleborate	566	9	2
2021-07-01	dockstore://github.com/theiagen/public_health_bacterial_genomics/kSNP3	6	6	2
2021-07-01	dockstore://github.com/theiagen/public_health_bacterial_genomics/SerotypeFinder	693	17	2
2021-07-01	dockstore://github.com/theiagen/public_health_viral_genomics/Mercury_Batch	191	149	15
2021-07-01	dockstore://github.com/theiagen/public_health_viral_genomics/Mercury_PE_Prep	41851	99	10
2021-07-01	dockstore://github.com/theiagen/public_health_viral_genomics/Mercury_SE_Prep	19039	49	5
2021-07-01	dockstore://github.com/theiagen/public_health_viral_genomics/Pangolin_Update	7870	55	13
2021-07-01	dockstore://github.com/theiagen/public_health_viral_genomics/Titan_Augur_Prep	3964	32	6
2021-07-01	dockstore://github.com/theiagen/public_health_viral_genomics/Titan_Augur_Run	538	39	7
2021-07-01	dockstore://github.com/theiagen/public_health_viral_genomics/Titan_ClearLabs	2972	98	13
2021-07-01	dockstore://github.com/theiagen/public_health_viral_genomics/Titan_FASTA	40	2	1
2021-07-01	dockstore://github.com/theiagen/public_health_viral_genomics/Titan_Illumina_PE	27501	306	36
2021-07-01	dockstore://github.com/theiagen/public_health_viral_genomics/Titan_Illumina_SE	1836	22	5
2021-07-01	dockstore://github.com/theiagen/public_health_viral_genomics/Titan_ONT	437	22	6
2021-07-01	dockstore://github.com/theiagen/public_health_viral_genomics/VADR_Update	51	6	1
2021-07-01	dockstore://github.com/theiagen/terra_utilities/BAM_to_FASTQ_PE	60	5	1
2021-07-01	dockstore://github.com/theiagen/terra_utilities/BAM_to_FASTQ_SE	72	6	1
2021-07-01	dockstore://github.com/theiagen/terra_utilities/BaseSpace_Fetch	7293	115	12
2021-07-01	dockstore://github.com/theiagen/terra_utilities/Concatenate_Column_Content	2042	26	5
2021-07-01	dockstore://github.com/theiagen/terra_utilities/Import_PE_reads	120	5	1
2021-07-01	dockstore://github.com/theiagen/terra_utilities/Import_SE_reads	120	5	1
2021-07-01	dockstore://github.com/theiagen/terra_utilities/Zip_Column_Content	19	19	4
2022-07-01	dockstore://github.com/theiagen/public_health_bacterial_genomics/Kraken2_PE	35	8	5
2022-07-01	dockstore://github.com/theiagen/public_health_bacterial_genomics/kSNP3	129	114	12
2022-07-01	dockstore://github.com/theiagen/public_health_bacterial_genomics/MashTree_FASTA	34	31	6
2022-07-01	dockstore://github.com/theiagen/public_health_bacterial_genomics/MycoSNP_Consensus_Assembly	590	25	8
2022-07-01	dockstore://github.com/theiagen/public_health_bacterial_genomics/MycoSNP_Tree	50	37	7
2022-07-01	dockstore://github.com/theiagen/public_health_bacterial_genomics/NCBI-AMRFinderPlus	5	1	1
2022-07-01	dockstore://github.com/theiagen/public_health_bacterial_genomics/Pangenome_SNP	9	9	1
2022-07-01	dockstore://github.com/theiagen/public_health_bacterial_genomics/RASUSA	30	10	4
2022-07-01	dockstore://github.com/theiagen/public_health_bacterial_genomics/TBProfiler_Illumina_PE	2	1	1
2022-07-01	dockstore://github.com/theiagen/public_health_bacterial_genomics/TheiaProk_Illumina_PE	3257	131	24
2022-07-01	dockstore://github.com/theiagen/public_health_bacterial_genomics/TheiaProk_Illumina_SE	328	3	2
2022-07-01	dockstore://github.com/theiagen/public_health_viral_genomics/Freyja_Dashboard	30	30	5
2022-07-01	dockstore://github.com/theiagen/public_health_viral_genomics/Freyja_FASTQ	3030	58	11
2022-07-01	dockstore://github.com/theiagen/public_health_viral_genomics/Freyja_Plot	155	57	10
2022-07-01	dockstore://github.com/theiagen/public_health_viral_genomics/Freyja_Update	7	7	3
2022-07-01	dockstore://github.com/theiagen/public_health_viral_genomics/HIV_GC_Illumina_PE	32	1	1
2022-07-01	dockstore://github.com/theiagen/public_health_viral_genomics/HIV_GC_ONT	48	1	1
2022-07-01	dockstore://github.com/theiagen/public_health_viral_genomics/Mercury_Batch	362	208	42
2022-07-01	dockstore://github.com/theiagen/public_health_viral_genomics/Mercury_PE_Prep	17058	118	34
2022-07-01	dockstore://github.com/theiagen/public_health_viral_genomics/Mercury_SE_Prep	8421	112	17
2022-07-01	dockstore://github.com/theiagen/public_health_viral_genomics/NCBI_Scrub_PE	40	2	1
2022-07-01	dockstore://github.com/theiagen/public_health_viral_genomics/NCBI_Scrub_SE	793	22	3
2022-07-01	dockstore://github.com/theiagen/public_health_viral_genomics/Pangolin_Update	167767	58	13
2022-07-01	dockstore://github.com/theiagen/public_health_viral_genomics/TheiaCoV_Augur_DistanceTree	133	38	2
2022-07-01	dockstore://github.com/theiagen/public_health_viral_genomics/TheiaCoV_Augur_Prep	1596	19	6
2022-07-01	dockstore://github.com/theiagen/public_health_viral_genomics/TheiaCoV_Augur_Run	17	17	7
2022-07-01	dockstore://github.com/theiagen/public_health_viral_genomics/TheiaCoV_ClearLabs	3098	71	17
2022-07-01	dockstore://github.com/theiagen/public_health_viral_genomics/TheiaCoV_FASTA	33754	203	25
2022-07-01	dockstore://github.com/theiagen/public_health_viral_genomics/TheiaCoV_Illumina_PE	25900	333	58
2022-07-01	dockstore://github.com/theiagen/public_health_viral_genomics/TheiaCoV_Illumina_SE	90	2	2
2022-07-01	dockstore://github.com/theiagen/public_health_viral_genomics/TheiaCoV_ONT	1420	30	8
2022-07-01	dockstore://github.com/theiagen/public_health_viral_genomics/TheiaCoV_Validate	3	3	1
2022-07-01	dockstore://github.com/theiagen/public_health_viral_genomics/Titan_Illumina_PE	3212	29	8
2022-07-01	dockstore://github.com/theiagen/terra_utilities/BAM_to_FASTQ_PE	231	5	2
2022-07-01	dockstore://github.com/theiagen/terra_utilities/BaseSpace_Fetch	11015	194	33
2022-07-01	dockstore://github.com/theiagen/terra_utilities/Concatenate_Column_Content	137	66	18
2022-07-01	dockstore://github.com/theiagen/terra_utilities/SRA_Fetch	926	42	13
2022-07-01	dockstore://github.com/theiagen/terra_utilities/Terra_2_BQ	71	71	2
2022-07-01	dockstore://github.com/theiagen/terra_utilities/Terra_2_NCBI	30	16	2
2022-07-01	dockstore://github.com/theiagen/terra_utilities/Transfer_Column_Content	13	13	3
2022-07-01	dockstore://github.com/theiagen/terra_utilities/Zip_Column_Content	447	42	5
2021-08-01	dockstore://github.com/theiagen/public_health_bacterial_genomics/Apollo_Illumina_PE	129	12	6
2021-08-01	dockstore://github.com/theiagen/public_health_bacterial_genomics/Kleborate	771	5	2
2021-08-01	dockstore://github.com/theiagen/public_health_bacterial_genomics/kSNP3	42	22	3
2021-08-01	dockstore://github.com/theiagen/public_health_bacterial_genomics/SeqSero2_FASTA	43	4	1
2021-08-01	dockstore://github.com/theiagen/public_health_viral_genomics/Mercury_Batch	172	171	19
2021-08-01	dockstore://github.com/theiagen/public_health_viral_genomics/Mercury_PE_Prep	20206	114	15
2021-08-01	dockstore://github.com/theiagen/public_health_viral_genomics/Mercury_SE_Prep	4191	56	11
2021-08-01	dockstore://github.com/theiagen/public_health_viral_genomics/NCBI_Scrub_PE	8	2	1
2021-08-01	dockstore://github.com/theiagen/public_health_viral_genomics/NCBI_Scrub_SE	10	2	1
2021-08-01	dockstore://github.com/theiagen/public_health_viral_genomics/Pangolin_Update	30073	89	18
2021-08-01	dockstore://github.com/theiagen/public_health_viral_genomics/Titan_Augur_Prep	8686	33	11
2021-08-01	dockstore://github.com/theiagen/public_health_viral_genomics/Titan_Augur_Run	56	32	9
2021-08-01	dockstore://github.com/theiagen/public_health_viral_genomics/Titan_ClearLabs	8127	130	14
2021-08-01	dockstore://github.com/theiagen/public_health_viral_genomics/Titan_FASTA	933	51	8
2021-08-01	dockstore://github.com/theiagen/public_health_viral_genomics/Titan_Illumina_PE	45356	500	37
2021-08-01	dockstore://github.com/theiagen/public_health_viral_genomics/Titan_Illumina_SE	5372	29	5
2021-08-01	dockstore://github.com/theiagen/public_health_viral_genomics/Titan_ONT	1884	186	52
2021-08-01	dockstore://github.com/theiagen/public_health_viral_genomics/VADR_Update	1216	25	4
2021-08-01	dockstore://github.com/theiagen/terra_utilities/BaseSpace_Fetch	7013	96	13
2021-08-01	dockstore://github.com/theiagen/terra_utilities/Concatenate_Column_Content	266	42	10
2021-08-01	dockstore://github.com/theiagen/terra_utilities/Import_PE_reads	96	2	1
2021-08-01	dockstore://github.com/theiagen/terra_utilities/Import_SE_reads	217	3	2
2021-08-01	dockstore://github.com/theiagen/terra_utilities/Zip_Column_Content	646	62	10
2022-08-01	dockstore://github.com/theiagen/public_health_bacterial_genomics/Apollo_Illumina_SE	98	5	1
2022-08-01	dockstore://github.com/theiagen/public_health_bacterial_genomics/Kraken2_PE	632	17	10
2022-08-01	dockstore://github.com/theiagen/public_health_bacterial_genomics/Kraken2_SE	1	1	1
2022-08-01	dockstore://github.com/theiagen/public_health_bacterial_genomics/kSNP3	688	163	22
2022-08-01	dockstore://github.com/theiagen/public_health_bacterial_genomics/MashTree_FASTA	108	56	14
2022-08-01	dockstore://github.com/theiagen/public_health_bacterial_genomics/MycoSNP_Consensus_Assembly	1392	24	8
2022-08-01	dockstore://github.com/theiagen/public_health_bacterial_genomics/MycoSNP_Tree	44	24	7
2022-08-01	dockstore://github.com/theiagen/public_health_bacterial_genomics/MycoSNP_Variants	22	2	2
2022-08-01	dockstore://github.com/theiagen/public_health_bacterial_genomics/NCBI-AMRFinderPlus	30	5	3
2022-08-01	dockstore://github.com/theiagen/public_health_bacterial_genomics/Nullarbor	32	32	1
2022-08-01	dockstore://github.com/theiagen/public_health_bacterial_genomics/Pangenome_SNP	3	3	1
2022-08-01	dockstore://github.com/theiagen/public_health_bacterial_genomics/RASUSA	328	15	4
2022-08-01	dockstore://github.com/theiagen/public_health_bacterial_genomics/TBProfiler_Illumina_PE	134	9	2
2022-08-01	dockstore://github.com/theiagen/public_health_bacterial_genomics/TheiaCauris_CladeTyper	75	4	1
2022-08-01	dockstore://github.com/theiagen/public_health_bacterial_genomics/TheiaCauris_PE	506	18	1
2022-08-01	dockstore://github.com/theiagen/public_health_bacterial_genomics/TheiaCauris_SNP	1	1	1
2022-08-01	dockstore://github.com/theiagen/public_health_bacterial_genomics/TheiaCauris_Tree	2	2	1
2022-08-01	dockstore://github.com/theiagen/public_health_bacterial_genomics/TheiaEuk_Illumina_PE	964	16	4
2022-08-01	dockstore://github.com/theiagen/public_health_bacterial_genomics/TheiaProk_Illumina_PE	11533	229	42
2022-08-01	dockstore://github.com/theiagen/public_health_bacterial_genomics/TheiaProk_Illumina_SE	1062	30	6
2022-08-01	dockstore://github.com/theiagen/public_health_viral_genomics/Freyja_Dashboard	63	15	3
2022-08-01	dockstore://github.com/theiagen/public_health_viral_genomics/Freyja_FASTQ	917	24	11
2022-08-01	dockstore://github.com/theiagen/public_health_viral_genomics/Freyja_Plot	15	14	6
2022-08-01	dockstore://github.com/theiagen/public_health_viral_genomics/Freyja_Update	3	3	3
2022-08-01	dockstore://github.com/theiagen/public_health_viral_genomics/HIV_GC_ONT	10	1	1
2022-08-01	dockstore://github.com/theiagen/public_health_viral_genomics/Mercury_Batch	229	227	39
2022-08-01	dockstore://github.com/theiagen/public_health_viral_genomics/Mercury_PE_Prep	17276	137	31
2022-08-01	dockstore://github.com/theiagen/public_health_viral_genomics/Mercury_SE_Prep	7089	112	16
2022-08-01	dockstore://github.com/theiagen/public_health_viral_genomics/NCBI_Scrub_SE	915	18	5
2022-08-01	dockstore://github.com/theiagen/public_health_viral_genomics/Pangolin_Update	89418	20	8
2022-08-01	dockstore://github.com/theiagen/public_health_viral_genomics/TheiaCoV_Augur_DistanceTree	17	17	2
2022-08-01	dockstore://github.com/theiagen/public_health_viral_genomics/TheiaCoV_Augur_Prep	8014	39	23
2022-08-01	dockstore://github.com/theiagen/public_health_viral_genomics/TheiaCoV_Augur_Run	199	83	23
2022-08-01	dockstore://github.com/theiagen/public_health_viral_genomics/TheiaCoV_ClearLabs	2767	62	14
2022-08-01	dockstore://github.com/theiagen/public_health_viral_genomics/TheiaCoV_FASTA	41852	208	28
2022-08-01	dockstore://github.com/theiagen/public_health_viral_genomics/TheiaCoV_Illumina_PE	99207	514	71
2022-08-01	dockstore://github.com/theiagen/public_health_viral_genomics/TheiaCoV_Illumina_SE	320	10	2
2022-08-01	dockstore://github.com/theiagen/public_health_viral_genomics/TheiaCoV_ONT	2082	64	16
2022-08-01	dockstore://github.com/theiagen/public_health_viral_genomics/TheiaCoV_Validate	10	10	1
2022-08-01	dockstore://github.com/theiagen/public_health_viral_genomics/Titan_Augur_Prep	100	1	1
2022-08-01	dockstore://github.com/theiagen/public_health_viral_genomics/Titan_Augur_Run	112	13	2
2022-08-01	dockstore://github.com/theiagen/public_health_viral_genomics/Titan_FASTA	32	1	1
2022-08-01	dockstore://github.com/theiagen/public_health_viral_genomics/Titan_Illumina_PE	676	11	2
2022-08-01	dockstore://github.com/theiagen/public_health_viral_genomics/Titan_ONT	64	9	3
2022-08-01	dockstore://github.com/theiagen/terra_utilities/BAM_to_FASTQ_PE	292	11	3
2022-08-01	dockstore://github.com/theiagen/terra_utilities/BaseSpace_Fetch	13001	297	34
2022-08-01	dockstore://github.com/theiagen/terra_utilities/Concatenate_Column_Content	79	58	17
2022-08-01	dockstore://github.com/theiagen/terra_utilities/SRA_Fetch	2707	55	22
2022-08-01	dockstore://github.com/theiagen/terra_utilities/Terra_2_BQ	69	69	1
2022-08-01	dockstore://github.com/theiagen/terra_utilities/Terra_2_NCBI	9	9	3
2022-08-01	dockstore://github.com/theiagen/terra_utilities/Transfer_Column_Content	10	10	2
2022-08-01	dockstore://github.com/theiagen/terra_utilities/Zip_Column_Content	1320	51	8
2021-09-01	dockstore://github.com/theiagen/public_health_bacterial_genomics/Apollo_Illumina_PE	413	4	2
2021-09-01	dockstore://github.com/theiagen/public_health_bacterial_genomics/kSNP3	7	7	1
2021-09-01	dockstore://github.com/theiagen/public_health_bacterial_genomics/TBProfiler	16	8	1
2021-09-01	dockstore://github.com/theiagen/public_health_bacterial_genomics/TBProfiler_Illumina_PE	60	7	2
2021-09-01	dockstore://github.com/theiagen/public_health_bacterial_genomics/TBProfiler_ONT	1	1	1
2021-09-01	dockstore://github.com/theiagen/public_health_viral_genomics/HIVMMER	2	2	1
2021-09-01	dockstore://github.com/theiagen/public_health_viral_genomics/Mercury_Batch	389	291	38
2021-09-01	dockstore://github.com/theiagen/public_health_viral_genomics/Mercury_PE_Prep	32067	155	24
2021-09-01	dockstore://github.com/theiagen/public_health_viral_genomics/Mercury_SE_Prep	23593	185	33
2021-09-01	dockstore://github.com/theiagen/public_health_viral_genomics/NCBI_Scrub_PE	3246	1	1
2021-09-01	dockstore://github.com/theiagen/public_health_viral_genomics/NCBI_Scrub_SE	6979	24	4
2021-09-01	dockstore://github.com/theiagen/public_health_viral_genomics/Pangolin_Update	30996	67	11
2021-09-01	dockstore://github.com/theiagen/public_health_viral_genomics/Titan_Augur_Prep	11435	112	37
2021-09-01	dockstore://github.com/theiagen/public_health_viral_genomics/Titan_Augur_Run	303	126	30
2021-09-01	dockstore://github.com/theiagen/public_health_viral_genomics/Titan_ClearLabs	5830	121	14
2021-09-01	dockstore://github.com/theiagen/public_health_viral_genomics/Titan_FASTA	2587	70	10
2021-09-01	dockstore://github.com/theiagen/public_health_viral_genomics/Titan_Illumina_PE	29777	368	54
2021-09-01	dockstore://github.com/theiagen/public_health_viral_genomics/Titan_Illumina_SE	898	21	5
2021-09-01	dockstore://github.com/theiagen/public_health_viral_genomics/Titan_ONT	1158	85	23
2021-09-01	dockstore://github.com/theiagen/public_health_viral_genomics/VADR_Update	1920	34	5
2021-09-01	dockstore://github.com/theiagen/terra_utilities/BaseSpace_Fetch	7231	120	16
2021-09-01	dockstore://github.com/theiagen/terra_utilities/Concatenate_Column_Content	204	36	10
2021-09-01	dockstore://github.com/theiagen/terra_utilities/Import_PE_reads	5	5	1
2021-09-01	dockstore://github.com/theiagen/terra_utilities/Zip_Column_Content	45	24	11
2022-09-01	dockstore://github.com/theiagen/public_health_bacterial_genomics/Gambit_Query	129	8	1
2022-09-01	dockstore://github.com/theiagen/public_health_bacterial_genomics/Kraken2_PE	18	5	2
2022-09-01	dockstore://github.com/theiagen/public_health_bacterial_genomics/Kraken2_SE	32	2	1
2022-09-01	dockstore://github.com/theiagen/public_health_bacterial_genomics/kSNP3	205	83	26
2022-09-01	dockstore://github.com/theiagen/public_health_bacterial_genomics/MashTree_FASTA	50	6	4
2022-09-01	dockstore://github.com/theiagen/public_health_bacterial_genomics/MycoSNP_Consensus_Assembly	408	23	7
2022-09-01	dockstore://github.com/theiagen/public_health_bacterial_genomics/MycoSNP_Tree	35	18	7
2022-09-01	dockstore://github.com/theiagen/public_health_bacterial_genomics/NCBI-AMRFinderPlus	3	1	1
2022-09-01	dockstore://github.com/theiagen/public_health_bacterial_genomics/Nullarbor	78	19	2
2022-09-01	dockstore://github.com/theiagen/public_health_bacterial_genomics/Pangenome_SNP	38	4	2
2022-09-01	dockstore://github.com/theiagen/public_health_bacterial_genomics/TheiaCauris_PE	832	5	2
2022-09-01	dockstore://github.com/theiagen/public_health_bacterial_genomics/TheiaEuk_Illumina_PE	118	4	1
2022-09-01	dockstore://github.com/theiagen/public_health_bacterial_genomics/TheiaProk_Illumina_PE	3142	124	40
2022-09-01	dockstore://github.com/theiagen/public_health_bacterial_genomics/TheiaProk_Illumina_SE	135	7	2
2022-09-01	dockstore://github.com/theiagen/public_health_viral_genomics/Freyja_Dashboard	9	9	3
2022-09-01	dockstore://github.com/theiagen/public_health_viral_genomics/Freyja_FASTQ	1835	15	7
2022-09-01	dockstore://github.com/theiagen/public_health_viral_genomics/Freyja_Plot	5	5	3
2022-09-01	dockstore://github.com/theiagen/public_health_viral_genomics/Freyja_Update	2	2	1
2022-09-01	dockstore://github.com/theiagen/public_health_viral_genomics/HIV_GC_Illumina_PE	286	16	4
2022-09-01	dockstore://github.com/theiagen/public_health_viral_genomics/HIV_GC_ONT	921	44	5
2022-09-01	dockstore://github.com/theiagen/public_health_viral_genomics/Mercury_Batch	198	182	34
2022-09-01	dockstore://github.com/theiagen/public_health_viral_genomics/Mercury_PE_Prep	15208	106	26
2022-09-01	dockstore://github.com/theiagen/public_health_viral_genomics/Mercury_SE_Prep	3951	88	15
2022-09-01	dockstore://github.com/theiagen/public_health_viral_genomics/NCBI_Scrub_PE	4	2	1
2022-09-01	dockstore://github.com/theiagen/public_health_viral_genomics/NCBI_Scrub_SE	803	25	5
2022-09-01	dockstore://github.com/theiagen/public_health_viral_genomics/Pangolin_Update	102380	14	6
2022-09-01	dockstore://github.com/theiagen/public_health_viral_genomics/TheiaCoV_Augur_DistanceTree	25	25	2
2022-09-01	dockstore://github.com/theiagen/public_health_viral_genomics/TheiaCoV_Augur_Prep	1894	40	21
2022-09-01	dockstore://github.com/theiagen/public_health_viral_genomics/TheiaCoV_Augur_Run	77	47	24
2022-09-01	dockstore://github.com/theiagen/public_health_viral_genomics/TheiaCoV_ClearLabs	2026	47	11
2022-09-01	dockstore://github.com/theiagen/public_health_viral_genomics/TheiaCoV_FASTA	32158	197	24
2022-09-01	dockstore://github.com/theiagen/public_health_viral_genomics/TheiaCoV_Illumina_PE	26165	377	71
2022-09-01	dockstore://github.com/theiagen/public_health_viral_genomics/TheiaCoV_Illumina_SE	62	5	4
2022-09-01	dockstore://github.com/theiagen/public_health_viral_genomics/TheiaCoV_ONT	1744	119	45
2022-09-01	dockstore://github.com/theiagen/public_health_viral_genomics/Titan_Augur_Prep	27	2	1
2022-09-01	dockstore://github.com/theiagen/public_health_viral_genomics/Titan_Illumina_PE	193	3	1
2022-09-01	dockstore://github.com/theiagen/public_health_viral_genomics/VADR_Update	366	9	3
2022-09-01	dockstore://github.com/theiagen/terra_utilities/BAM_to_FASTQ_PE	50	1	1
2022-09-01	dockstore://github.com/theiagen/terra_utilities/BaseSpace_Fetch	7659	182	30
2022-09-01	dockstore://github.com/theiagen/terra_utilities/Concatenate_Column_Content	993	81	23
2022-09-01	dockstore://github.com/theiagen/terra_utilities/SRA_Fetch	224	20	8
2022-09-01	dockstore://github.com/theiagen/terra_utilities/Terra_2_BQ	72	72	2
2022-09-01	dockstore://github.com/theiagen/terra_utilities/Terra_2_NCBI	51	36	4
2022-09-01	dockstore://github.com/theiagen/terra_utilities/Transfer_Column_Content	7	7	2
2022-09-01	dockstore://github.com/theiagen/terra_utilities/Zip_Column_Content	133	36	11
