# Supplementary material for: Accelerating bioinformatics implementation in public health
Source: Microb Genom. 2023 Jul 10;9(7):mgen001051. doi: 10.1099/mgen.0.001051 (PMC10438813; doi:10.1099/mgen.0.001051)
Supplement: Supplementary material 10 [file mgen-9-1051-s0010.xlsx]

## Sheet: Table S10
workflow	grp3	grp4
BaseSpace_Fetch	BaseSpace_Fetch	Sample-Level
clearlabs_viral_refbased_assembly	Development	Sample-Level
compile_ecoli	Development	Sample-Level
Concatenate_multilane_Illumina_FASTQs	Development	Sample-Level
CoreGenome_SNP	Development	Sample-Level
ecoli_char	Development	Sample-Level
genomic_cluster_analysis	Development	Sample-Level
HIV_GC_Illumina_PE	Development	Sample-Level
HIV_GC_ONT	Development	Sample-Level
HIVMMER	Development	Sample-Level
MycoSNP_Consensus_Assembly	Development	Sample-Level
NCBI_Submission	Development	Sample-Level
Pangenome_SNP	Development	Sample-Level
pb-hifi-viral-sarscov2	Development	Sample-Level
PMGA	Development	Sample-Level
QUASITOOLS_HYDRA	Development	Sample-Level
sc2_batch_submission	Development	Sample-Level
SC2_nextstrain	Development	Sample-Level
sc2_pubRepo_prep_se	Development	Sample-Level
Scan-N-Trim	Development	Sample-Level
Snippy_Core	Development	Sample-Level
Snippy_Multi	Development	Sample-Level
Snippy_PE	Development	Sample-Level
Terra2SRA	Development	Sample-Level
TheiaCauris_PE	Development	Sample-Level
TheiaCauris_SNP	Development	Sample-Level
TheiaCov_Validate	Development	Sample-Level
Titan_Freyja_Run	Development	Sample-Level
viral_refbased_assembly	Development	Sample-Level
Freyja_Dashboard	Freyja	Set-Level
Freyja_FASTQ	Freyja	Sample-Level
Freyja_Plot	Freyja	Set-Level
Freyja_Update	Freyja	Sample-Level
Gambit_Query	Other	Sample-Level
Kleborate	Other	Sample-Level
Kraken2_PE	Other	Sample-Level
Kraken2_SE	Other	Sample-Level
MycoSNP_Tree	Other	Set-Level
MycoSNP_Variants	Other	Sample-Level
NCBI-AMRFinderPlus	Other	Sample-Level
SeqSero2_FASTA	Development	Sample-Level
SerotypeFinder	Other	Sample-Level
Snippy_Variants	Other	Sample-Level
TBProfiler	Other	Sample-Level
TBProfiler_Illumina_PE	Other	Sample-Level
TBProfiler_ONT	Other	Sample-Level
TheiaCauris_CladeTyper	Other	Sample-Level
TheiaCauris_Tree	Other	Set-Level
TheiaCoV_WWVC	Other	Sample-Level
TheiaEuk_Illumina_PE	Other	Sample-Level
TheiaEuk_PE	Other	Sample-Level
Titan_WWVC	Other	Sample-Level
Core_Gene_SNP	Phylogenetics	Set-Level
kSNP3	Phylogenetics	Set-Level
Lyve_SET	Phylogenetics	Set-Level
MashTree	Development	Sample-Level
MashTree_FASTA	Phylogenetics	Set-Level
Nullarbor	Phylogenetics	Set-Level
Snippy_Tree	Phylogenetics	Set-Level
TheiaCoV_Augur_DistanceTree	Phylogenetics	Set-Level
TheiaCoV_Augur_Prep	Phylogenetics	Sample-Level
TheiaCoV_Augur_Run	Phylogenetics	Set-Level
Titan_Augur_Prep	Phylogenetics	Sample-Level
Titan_Augur_Run	Phylogenetics	Set-Level
SRA_Fetch	SRA_Fetch	Sample-Level
Mercury_Batch	Submission	Set-Level
Mercury_PE_Prep	Submission	Sample-Level
Mercury_Prep_N_Batch	Submission	Set-Level
Mercury_SE_Prep	Submission	Sample-Level
Terra_2_NCBI	Submission	Set-Level
TheiaCoV_ClearLabs	TheiaCoV	Sample-Level
TheiaCoV_FASTA	TheiaCoV	Sample-Level
TheiaCoV_Illumina_PE	TheiaCoV	Sample-Level
TheiaCoV_Illumina_SE	TheiaCoV	Sample-Level
TheiaCoV_ONT	TheiaCoV	Sample-Level
Titan_ClearLabs	TheiaCoV	Sample-Level
Titan_FASTA	TheiaCoV	Sample-Level
Titan_Illumina_pe	TheiaCoV	Sample-Level
Titan_Illumina_PE	TheiaCoV	Sample-Level
Titan_Illumina_SE	TheiaCoV	Sample-Level
Titan_ONT	TheiaCoV	Sample-Level
Apollo_Illumina_PE	TheiaProk	Sample-Level
Apollo_Illumina_SE	TheiaProk	Sample-Level
Apollo_PE	TheiaProk	Sample-Level
TheiaProk_Illumina_PE	TheiaProk	Sample-Level
TheiaProk_Illumina_SE	TheiaProk	Sample-Level
Pangolin_Update	Updates	Sample-Level
VADR_Update	Updates	Sample-Level
BAM_to_FASTQ_PE	Utility	Sample-Level
BAM_to_FASTQ_SE	Utility	Sample-Level
Concatenate_Column_Content	Utility	Set-Level
Import_PE_reads	Utility	Sample-Level
Import_SE_reads	Utility	Sample-Level
NCBI_Scrub_PE	Utility	Sample-Level
NCBI_Scrub_SE	Utility	Sample-Level
RASUSA	Utility	Sample-Level
Terra_2_BQ	Utility	Set-Level
TheiaCoV_Validate	Utility	Sample-Level
Transfer_Assembly_Files	Utility	Set-Level
Transfer_Column_Content	Utility	Set-Level
Unzip_File	Utility	Sample-Level
Zip_Column_Content	Utility	Set-Level
